# Supplementary material for: FTH1- and SAT1-Induced Astrocytic Ferroptosis Is Involved in Alzheimer’s Disease: Evidence from Single-Cell Transcriptomic Analysis
Source: Pharmaceuticals (Basel). 2022 Sep 22;15(10):1177. doi: 10.3390/ph15101177 (PMC9610574; doi:10.3390/ph15101177)
Supplement: Supplementary file 1 [file pharmaceuticals-15-01177-s001.zip]

Archive with 4 entries (4 files):
- Supplementary File Só±.pdf
- Supplementary File Só≥ Genes list of eight clusters.csv
- Supplementary File Só≤ Results of cell-cell communication analysis in HC.csv
- Supplementary File Só⌠ Results of cell-cell communication analysis in AD.csv
