# Supplementary material for: FTH1- and SAT1-Induced Astrocytic Ferroptosis Is Involved in Alzheimer’s Disease: Evidence from Single-Cell Transcriptomic Analysis
Source: Pharmaceuticals (Basel). 2022 Sep 22;15(10):1177. doi: 10.3390/ph15101177 (PMC9610574; doi:10.3390/ph15101177)
Supplement: Supplementary file 1 [file pharmaceuticals-15-01177-s001.zip › Supplementary File Só≥ Genes list of eight clusters.csv]

	p_val	avg_log2FC	pct.1	pct.2	p_val_adj	cluster	gene
ST18	0	2.966224305	0.757	0.171	0	oligo	ST18
CTNNA3	0	2.945640381	0.834	0.273	0	oligo	CTNNA3
TMEM144	0	2.869308031	0.717	0.17	0	oligo	TMEM144
LINC01608	0	2.564143742	0.436	0.056	0	oligo	LINC01608
PLP1	0	2.561657017	0.937	0.458	0	oligo	PLP1
SLC24A2	0	2.451614265	0.722	0.227	0	oligo	SLC24A2
PEX5L	0	2.383651933	0.66	0.198	0	oligo	PEX5L
RNF220	0	2.362745447	0.694	0.228	0	oligo	RNF220
PRUNE2	0	2.347773141	0.592	0.156	0	oligo	PRUNE2
MBP	0	2.326657787	0.884	0.369	0	oligo	MBP
PIP4K2A	0	2.313281854	0.746	0.258	0	oligo	PIP4K2A
CLDN11	0	2.308678	0.64	0.166	0	oligo	CLDN11
TTLL7	0	2.279184477	0.689	0.221	0	oligo	TTLL7
TF	0	2.238536558	0.568	0.143	0	oligo	TF
CNDP1	0	2.20718915	0.43	0.092	0	oligo	CNDP1
PLCL1	0	2.162747627	0.552	0.166	0	oligo	PLCL1
IL1RAPL1	0	2.124828859	0.93	0.554	0	oligo	IL1RAPL1
SPOCK3	0	2.083546628	0.655	0.217	0	oligo	SPOCK3
SLCO1A2	0	2.076386738	0.411	0.071	0	oligo	SLCO1A2
SHTN1	0	2.062476816	0.636	0.196	0	oligo	SHTN1
FRMD5	0	2.059042557	0.729	0.338	0	oligo	FRMD5
PDE1C	0	2.053452404	0.508	0.14	0	oligo	PDE1C
HHIP	0	2.046919089	0.409	0.078	0	oligo	HHIP
TMEM165	0	2.036015888	0.523	0.155	0	oligo	TMEM165
ENPP2	0	2.033873639	0.489	0.112	0	oligo	ENPP2
PALM2	0	2.027143643	0.286	0.035	0	oligo	PALM2
MOBP	0	2.016512852	0.49	0.117	0	oligo	MOBP
CLDND1	0	2.007586376	0.587	0.17	0	oligo	CLDND1
TMTC2	0	1.993986223	0.677	0.315	0	oligo	TMTC2
FRYL	0	1.952550539	0.604	0.223	0	oligo	FRYL
TMEFF2	0	1.947394832	0.478	0.146	0	oligo	TMEFF2
SH3GL3	0	1.937221567	0.431	0.118	0	oligo	SH3GL3
KCNMB4	0	1.930997706	0.331	0.061	0	oligo	KCNMB4
EDIL3	0	1.922191614	0.789	0.341	0	oligo	EDIL3
KCNH8	0	1.886524196	0.451	0.134	0	oligo	KCNH8
MAP7	0	1.878433802	0.599	0.238	0	oligo	MAP7
CNP	0	1.864730671	0.592	0.208	0	oligo	CNP
ABCA8	0	1.851486091	0.353	0.062	0	oligo	ABCA8
MIR219A2	0	1.848443795	0.518	0.19	0	oligo	MIR219A2
FAM107B	0	1.844936761	0.355	0.072	0	oligo	FAM107B
UGT8	0	1.841481164	0.364	0.077	0	oligo	UGT8
ANK3	0	1.835439176	0.712	0.336	0	oligo	ANK3
MAG	0	1.835404282	0.357	0.073	0	oligo	MAG
KIRREL3	0	1.826190558	0.401	0.112	0	oligo	KIRREL3
FRMD4B	0	1.820645527	0.462	0.135	0	oligo	FRMD4B
C10orf90	0	1.797040885	0.395	0.114	0	oligo	C10orf90
ERBB2IP	0	1.793503666	0.68	0.37	0	oligo	ERBB2IP
NKAIN2	0	1.792914413	0.626	0.29	0	oligo	NKAIN2
QDPR	0	1.778383384	0.662	0.255	0	oligo	QDPR
DLG1	0	1.767446805	0.589	0.268	0	oligo	DLG1
ZNF536	0	1.754639993	0.413	0.122	0	oligo	ZNF536
APLP1	0	1.747875406	0.554	0.191	0	oligo	APLP1
DNAJC6	0	1.736144312	0.452	0.154	0	oligo	DNAJC6
ELMO1	0	1.715090652	0.625	0.232	0	oligo	ELMO1
PTPRK	0	1.710871602	0.545	0.228	0	oligo	PTPRK
7-Sep	0	1.703292168	0.686	0.365	0	oligo	7-Sep
SCD	0	1.700535844	0.478	0.163	0	oligo	SCD
ABCA2	0	1.698877445	0.556	0.206	0	oligo	ABCA2
DPYD	0	1.698570802	0.466	0.136	0	oligo	DPYD
PDE8A	0	1.688496046	0.48	0.204	0	oligo	PDE8A
LAMP2	0	1.645169015	0.529	0.2	0	oligo	LAMP2
CREB5	0	1.629762197	0.461	0.163	0	oligo	CREB5
SPOCK1	0	1.586420119	0.576	0.273	0	oligo	SPOCK1
CERCAM	0	1.551214648	0.483	0.184	0	oligo	CERCAM
CNTN2	0	1.537246851	0.455	0.156	0	oligo	CNTN2
TRIM2	0	1.499419388	0.538	0.277	0	oligo	TRIM2
DOCK10	0	1.491510478	0.608	0.3	0	oligo	DOCK10
ARAP2	0	1.49020442	0.569	0.305	0	oligo	ARAP2
SIK3	0	1.459140562	0.779	0.544	0	oligo	SIK3
PHLPP1	0	1.433750489	0.685	0.421	0	oligo	PHLPP1
1-Mar	0	1.413973164	0.653	0.333	0	oligo	1-Mar
PDE4B	0	1.405575803	0.813	0.588	0	oligo	PDE4B
PTPRD	0	1.361657843	0.771	0.443	0	oligo	PTPRD
RTN4	0	1.347198956	0.589	0.333	0	oligo	RTN4
QKI	0	1.302117192	0.931	0.769	0	oligo	QKI
GPM6B	0	1.30139801	0.808	0.567	0	oligo	GPM6B
SPP1	0	1.276835397	0.627	0.266	0	oligo	SPP1
NCAM2	0	1.136279708	0.839	0.652	0	oligo	NCAM2
CADM2	0	0.936116156	0.918	0.809	0	oligo	CADM2
PCDH9	0	0.922553982	0.981	0.882	0	oligo	PCDH9
ZEB2	3.18E-300	1.299858926	0.608	0.353	3.45E-296	oligo	ZEB2
MYRF	3.22E-299	1.599981615	0.397	0.114	3.49E-295	oligo	MYRF
PTMA	1.26E-292	1.356240559	0.538	0.265	1.37E-288	oligo	PTMA
RNASE1	5.46E-291	1.587308186	0.406	0.129	5.93E-287	oligo	RNASE1
PLEKHH1	1.99E-285	1.649164189	0.362	0.099	2.16E-281	oligo	PLEKHH1
LPAR1	3.70E-284	1.69859176	0.335	0.078	4.02E-280	oligo	LPAR1
SYNJ2	1.05E-281	1.861934816	0.269	0.036	1.14E-277	oligo	SYNJ2
CDK19	2.86E-281	1.663779266	0.411	0.149	3.11E-277	oligo	CDK19
ANO4	5.45E-280	1.643774812	0.424	0.161	5.91E-276	oligo	ANO4
MOG	8.79E-277	1.701861978	0.319	0.071	9.54E-273	oligo	MOG
SGK1	1.22E-276	1.402100903	0.523	0.263	1.32E-272	oligo	SGK1
MAGI2	4.99E-275	0.858009363	0.839	0.716	5.42E-271	oligo	MAGI2
CDH19	1.64E-274	1.870055528	0.253	0.028	1.78E-270	oligo	CDH19
GPR37	3.80E-274	1.777327576	0.282	0.047	4.13E-270	oligo	GPR37
CRYAB	1.25E-270	1.176913959	0.688	0.423	1.35E-266	oligo	CRYAB
SLCO3A1	4.12E-264	1.658544195	0.369	0.12	4.47E-260	oligo	SLCO3A1
DIP2B	5.77E-262	1.467157058	0.461	0.209	6.26E-258	oligo	DIP2B
PPP2R2B	4.68E-258	1.068977889	0.773	0.648	5.08E-254	oligo	PPP2R2B
RAPGEF5	8.36E-258	1.656269757	0.324	0.084	9.07E-254	oligo	RAPGEF5
PXK	3.38E-255	1.540311742	0.376	0.127	3.67E-251	oligo	PXK
TCF12	8.04E-253	1.157438054	0.619	0.415	8.73E-249	oligo	TCF12
AK5	1.58E-252	1.654172471	0.342	0.101	1.71E-248	oligo	AK5
BIN1	3.52E-252	1.320309093	0.442	0.175	3.81E-248	oligo	BIN1
DLG2	7.56E-250	0.77753635	0.837	0.71	8.20E-246	oligo	DLG2
MYO1D	9.93E-249	1.722085473	0.301	0.073	1.08E-244	oligo	MYO1D
CLASP2	2.06E-248	1.067477027	0.653	0.469	2.24E-244	oligo	CLASP2
ATP8A1	6.56E-246	1.392424519	0.473	0.234	7.12E-242	oligo	ATP8A1
ANLN	4.12E-242	1.587473285	0.296	0.065	4.47E-238	oligo	ANLN
PPP1R14A	9.21E-242	1.580923954	0.315	0.083	1.00E-237	oligo	PPP1R14A
OPALIN	2.75E-241	1.634950215	0.31	0.08	2.98E-237	oligo	OPALIN
GAB1	5.00E-240	1.486264099	0.424	0.186	5.42E-236	oligo	GAB1
AMER2	4.83E-238	1.487329765	0.41	0.167	5.25E-234	oligo	AMER2
CD9	4.32E-237	1.563147552	0.349	0.114	4.69E-233	oligo	CD9
RP3-399L15.3	9.78E-236	1.729187374	0.307	0.083	1.06E-231	oligo	RP3-399L15.3
FTH1	1.24E-233	0.574022182	0.882	0.765	1.35E-229	oligo	FTH1
SEPP1	1.78E-233	1.506908329	0.371	0.131	1.93E-229	oligo	SEPP1
NFASC	4.55E-232	1.402651588	0.404	0.164	4.94E-228	oligo	NFASC
CCP110	1.67E-229	1.486566054	0.349	0.114	1.81E-225	oligo	CCP110
CNTNAP4	3.15E-227	1.709041676	0.307	0.086	3.42E-223	oligo	CNTNAP4
SHROOM4	2.67E-225	1.614260714	0.276	0.064	2.89E-221	oligo	SHROOM4
KLHL32	1.33E-222	1.533156054	0.422	0.205	1.44E-218	oligo	KLHL32
COL4A5	8.00E-221	1.554509043	0.312	0.095	8.68E-217	oligo	COL4A5
POLR2F	1.83E-218	1.512437945	0.335	0.114	1.99E-214	oligo	POLR2F
PDE1A	4.07E-217	1.532598757	0.315	0.095	4.41E-213	oligo	PDE1A
DNM3	7.49E-217	0.973158927	0.658	0.489	8.13E-213	oligo	DNM3
LINC00639	8.43E-217	1.633415749	0.262	0.059	9.15E-213	oligo	LINC00639
PLD1	1.81E-214	1.536324064	0.263	0.058	1.96E-210	oligo	PLD1
CA2	3.37E-208	1.543908165	0.273	0.069	3.66E-204	oligo	CA2
ERMN	5.07E-204	1.468684222	0.252	0.054	5.51E-200	oligo	ERMN
CDK18	9.08E-204	1.446135939	0.272	0.068	9.85E-200	oligo	CDK18
MAL	7.89E-203	1.490812567	0.287	0.083	8.56E-199	oligo	MAL
CCDC88A	1.03E-198	1.160997616	0.549	0.369	1.11E-194	oligo	CCDC88A
LIMCH1	1.33E-198	1.30145516	0.451	0.245	1.44E-194	oligo	LIMCH1
GPRC5B	5.51E-198	1.205373619	0.502	0.288	5.98E-194	oligo	GPRC5B
PLA2G16	4.66E-197	1.439128228	0.298	0.093	5.05E-193	oligo	PLA2G16
LPGAT1	2.98E-194	1.499767022	0.307	0.104	3.23E-190	oligo	LPGAT1
MIR181A1HG	3.13E-194	1.437541173	0.309	0.103	3.40E-190	oligo	MIR181A1HG
PLLP	3.45E-193	1.311859148	0.364	0.149	3.74E-189	oligo	PLLP
AATK	1.45E-192	1.313592565	0.357	0.142	1.57E-188	oligo	AATK
4-Sep	4.05E-190	1.314098576	0.344	0.135	4.39E-186	oligo	4-Sep
RYBP	2.53E-189	1.445784574	0.28	0.084	2.74E-185	oligo	RYBP
BCAS1	3.32E-188	1.275560601	0.351	0.139	3.60E-184	oligo	BCAS1
LINC00844	5.44E-188	1.324062011	0.368	0.156	5.90E-184	oligo	LINC00844
SLC12A2	8.39E-187	1.44373261	0.267	0.075	9.11E-183	oligo	SLC12A2
APP	4.75E-184	1.04863965	0.519	0.318	5.16E-180	oligo	APP
FA2H	2.28E-183	1.389245724	0.253	0.066	2.47E-179	oligo	FA2H
SORT1	9.98E-182	1.328395952	0.352	0.147	1.08E-177	oligo	SORT1
NCKAP5	6.33E-179	1.099703737	0.575	0.414	6.87E-175	oligo	NCKAP5
HS3ST5	1.52E-167	1.519200954	0.269	0.09	1.65E-163	oligo	HS3ST5
LANCL1	1.80E-166	1.348132684	0.306	0.12	1.95E-162	oligo	LANCL1
NCOA7	4.09E-165	1.407981326	0.255	0.078	4.43E-161	oligo	NCOA7
NDRG1	3.34E-164	1.23125065	0.346	0.145	3.62E-160	oligo	NDRG1
ATG4C	3.30E-162	1.340901815	0.28	0.099	3.58E-158	oligo	ATG4C
CAPN3	3.87E-161	1.268505651	0.254	0.077	4.20E-157	oligo	CAPN3
PTK2	1.76E-158	1.036946871	0.526	0.375	1.91E-154	oligo	PTK2
ARHGAP21	1.20E-155	1.054778286	0.493	0.327	1.30E-151	oligo	ARHGAP21
EXOC6B	2.11E-151	1.123084244	0.469	0.307	2.29E-147	oligo	EXOC6B
PTBP2	3.32E-149	1.18034345	0.388	0.211	3.61E-145	oligo	PTBP2
GRM3	3.05E-148	1.176929593	0.39	0.205	3.31E-144	oligo	GRM3
APOD	3.01E-146	0.737605044	0.515	0.308	3.27E-142	oligo	APOD
CARNS1	4.92E-145	1.192211259	0.264	0.092	5.34E-141	oligo	CARNS1
AMD1	2.39E-144	1.294906789	0.26	0.094	2.60E-140	oligo	AMD1
FUT8	3.73E-141	1.20701332	0.403	0.238	4.05E-137	oligo	FUT8
FMNL2	3.06E-139	0.855450194	0.612	0.491	3.32E-135	oligo	FMNL2
TTYH2	1.40E-136	1.214320933	0.288	0.119	1.52E-132	oligo	TTYH2
RGCC	1.44E-135	1.144697469	0.334	0.163	1.56E-131	oligo	RGCC
TUBA1A	2.71E-134	1.04987126	0.412	0.239	2.94E-130	oligo	TUBA1A
DIP2C	1.03E-133	1.105535621	0.395	0.231	1.12E-129	oligo	DIP2C
ENOX1	2.73E-132	1.175171236	0.399	0.237	2.96E-128	oligo	ENOX1
TULP4	7.01E-132	1.169744012	0.311	0.146	7.60E-128	oligo	TULP4
MAP4K4	5.22E-131	0.914999172	0.504	0.357	5.67E-127	oligo	MAP4K4
MAP4K5	1.13E-129	1.070739866	0.426	0.27	1.23E-125	oligo	MAP4K5
HIPK2	8.20E-129	1.160243958	0.334	0.171	8.89E-125	oligo	HIPK2
AGAP1	9.28E-127	0.745341881	0.514	0.334	1.01E-122	oligo	AGAP1
ALCAM	1.86E-124	0.955639174	0.479	0.328	2.02E-120	oligo	ALCAM
AKAP6	3.46E-119	0.967317099	0.477	0.343	3.75E-115	oligo	AKAP6
MBNL2	2.05E-113	1.042498065	0.348	0.197	2.23E-109	oligo	MBNL2
HIP1	1.39E-109	1.066952504	0.319	0.168	1.51E-105	oligo	HIP1
HECW2	2.03E-107	1.063266571	0.274	0.129	2.20E-103	oligo	HECW2
DAAM2	5.37E-107	1.044714843	0.32	0.173	5.83E-103	oligo	DAAM2
C9orf3	5.37E-105	1.009312929	0.359	0.219	5.82E-101	oligo	C9orf3
ANKIB1	5.88E-101	1.097905443	0.325	0.19	6.37E-97	oligo	ANKIB1
ATP1B1	1.83E-100	0.810039513	0.337	0.181	1.99E-96	oligo	ATP1B1
PKP4	2.58E-100	1.017764925	0.325	0.182	2.80E-96	oligo	PKP4
APBB2	3.07E-99	0.927867712	0.368	0.224	3.33E-95	oligo	APBB2
FGFR2	2.45E-98	1.040694381	0.284	0.147	2.66E-94	oligo	FGFR2
DOCK9	2.24E-96	1.007081478	0.31	0.172	2.43E-92	oligo	DOCK9
NLGN1	3.50E-95	0.400858885	0.682	0.484	3.80E-91	oligo	NLGN1
ARFGEF3	3.28E-93	0.995418171	0.295	0.16	3.55E-89	oligo	ARFGEF3
SLC38A2	3.20E-90	0.967280926	0.263	0.13	3.48E-86	oligo	SLC38A2
SECISBP2L	2.57E-88	1.053842654	0.255	0.13	2.78E-84	oligo	SECISBP2L
RDX	2.90E-88	1.025734262	0.261	0.136	3.15E-84	oligo	RDX
SH3D19	4.44E-88	0.904015949	0.341	0.208	4.81E-84	oligo	SH3D19
PHLDB1	3.11E-84	0.908295591	0.324	0.194	3.37E-80	oligo	PHLDB1
PICALM	1.40E-83	0.799883213	0.386	0.258	1.52E-79	oligo	PICALM
NRXN3	6.15E-82	0.522347423	0.541	0.406	6.67E-78	oligo	NRXN3
SAMD12	4.69E-80	0.92877146	0.258	0.135	5.09E-76	oligo	SAMD12
ZNF638	3.78E-77	0.812789187	0.432	0.332	4.11E-73	oligo	ZNF638
RBPJ	6.09E-73	0.86750602	0.285	0.169	6.60E-69	oligo	RBPJ
ZFYVE16	4.23E-72	0.940505948	0.286	0.173	4.59E-68	oligo	ZFYVE16
PMP22	4.89E-72	0.913316383	0.262	0.148	5.30E-68	oligo	PMP22
NUTM2A-AS1	4.13E-71	0.901416205	0.318	0.209	4.48E-67	oligo	NUTM2A-AS1
RNF130	7.12E-70	0.881158244	0.359	0.254	7.73E-66	oligo	RNF130
ST6GALNAC3	1.01E-68	0.694043432	0.275	0.155	1.09E-64	oligo	ST6GALNAC3
GSN	3.90E-68	0.805817693	0.342	0.231	4.23E-64	oligo	GSN
DPYSL2	3.64E-66	0.731208689	0.44	0.346	3.95E-62	oligo	DPYSL2
SEPW1	8.19E-65	0.799292929	0.349	0.238	8.89E-61	oligo	SEPW1
ATP10B	7.27E-63	0.808303518	0.256	0.147	7.88E-59	oligo	ATP10B
SRPK2	8.53E-63	0.849798579	0.326	0.226	9.26E-59	oligo	SRPK2
TJP1	1.67E-61	0.744171245	0.43	0.349	1.81E-57	oligo	TJP1
MARCKSL1	3.31E-61	0.843542427	0.303	0.199	3.59E-57	oligo	MARCKSL1
STMN1	1.81E-59	0.757552388	0.254	0.149	1.97E-55	oligo	STMN1
RNF144A	1.23E-58	0.799447903	0.25	0.147	1.33E-54	oligo	RNF144A
RNF13	2.27E-57	0.827098746	0.263	0.164	2.46E-53	oligo	RNF13
HSP90AA1	3.73E-55	0.488988949	0.464	0.351	4.05E-51	oligo	HSP90AA1
OTUD7A	2.80E-53	0.883349166	0.283	0.192	3.04E-49	oligo	OTUD7A
GNAO1	3.03E-53	0.849799103	0.3	0.21	3.29E-49	oligo	GNAO1
FTL	2.28E-51	0.315075221	0.646	0.581	2.48E-47	oligo	FTL
GRID1	2.34E-50	0.846611046	0.318	0.235	2.54E-46	oligo	GRID1
CDC42BPA	3.89E-50	0.705304468	0.431	0.365	4.22E-46	oligo	CDC42BPA
COBL	7.93E-50	0.758424564	0.301	0.212	8.60E-46	oligo	COBL
CACNA2D1	9.49E-50	0.771811101	0.292	0.199	1.03E-45	oligo	CACNA2D1
NALCN	5.58E-49	0.78171736	0.312	0.229	6.05E-45	oligo	NALCN
LINC00486	8.52E-49	0.42582293	0.978	0.973	9.25E-45	oligo	LINC00486
DOCK1	1.80E-48	0.776677025	0.307	0.223	1.95E-44	oligo	DOCK1
FCHSD2	1.26E-45	0.675212694	0.4	0.325	1.37E-41	oligo	FCHSD2
RFTN2	2.22E-45	0.798681477	0.264	0.181	2.41E-41	oligo	RFTN2
TSPAN5	5.83E-45	0.782808058	0.279	0.196	6.33E-41	oligo	TSPAN5
DNAJB2	1.65E-44	0.67714661	0.3	0.204	1.79E-40	oligo	DNAJB2
GAB2	7.78E-44	0.678615585	0.255	0.169	8.45E-40	oligo	GAB2
CSRP1	2.02E-43	0.708634033	0.265	0.177	2.19E-39	oligo	CSRP1
SSH2	5.43E-43	0.559940759	0.347	0.264	5.89E-39	oligo	SSH2
DICER1	1.58E-42	0.746970424	0.263	0.182	1.71E-38	oligo	DICER1
LINGO1	4.04E-42	0.442753104	0.635	0.578	4.38E-38	oligo	LINGO1
WSB1	4.10E-41	0.540488296	0.447	0.384	4.45E-37	oligo	WSB1
AUTS2	1.84E-40	0.579874403	0.512	0.467	2.00E-36	oligo	AUTS2
DST	3.12E-38	0.384047959	0.647	0.618	3.38E-34	oligo	DST
STARD13	1.89E-37	0.719370895	0.276	0.204	2.05E-33	oligo	STARD13
ANK2	3.94E-37	0.435694216	0.605	0.569	4.28E-33	oligo	ANK2
OSBPL1A	1.43E-34	0.688691814	0.303	0.239	1.55E-30	oligo	OSBPL1A
SCD5	4.94E-34	0.468317308	0.464	0.405	5.36E-30	oligo	SCD5
HSP90AB1	7.72E-32	0.586523652	0.319	0.246	8.37E-28	oligo	HSP90AB1
DLEU2	2.37E-30	0.592382648	0.271	0.204	2.58E-26	oligo	DLEU2
ROBO1	3.11E-29	0.447814322	0.3	0.231	3.37E-25	oligo	ROBO1
MYO6	1.26E-28	0.601241859	0.307	0.252	1.37E-24	oligo	MYO6
EIF1	3.88E-27	0.55734985	0.322	0.264	4.20E-23	oligo	EIF1
CPQ	2.66E-26	0.615343224	0.251	0.191	2.88E-22	oligo	CPQ
PRKACB	6.62E-26	0.598402922	0.305	0.25	7.19E-22	oligo	PRKACB
OLIG1	2.21E-24	0.424556746	0.276	0.206	2.39E-20	oligo	OLIG1
UBE2E2	1.71E-21	0.44879557	0.366	0.321	1.86E-17	oligo	UBE2E2
PEBP1	4.37E-20	0.47917555	0.261	0.21	4.75E-16	oligo	PEBP1
NSMCE2	2.08E-19	0.56637859	0.25	0.204	2.26E-15	oligo	NSMCE2
ACTB	8.00E-18	0.341718374	0.433	0.397	8.68E-14	oligo	ACTB
NEAT1	9.78E-17	0.34496081	0.574	0.56	1.06E-12	oligo	NEAT1
HNRNPDL	9.00E-16	0.421672716	0.341	0.312	9.77E-12	oligo	HNRNPDL
MAPT	1.30E-15	0.514142408	0.25	0.212	1.41E-11	oligo	MAPT
PHYHIPL	2.67E-12	0.537349088	0.272	0.246	2.90E-08	oligo	PHYHIPL
ANKRD12	1.68E-11	0.447817733	0.309	0.289	1.82E-07	oligo	ANKRD12
UBB	4.09E-11	0.433796333	0.272	0.244	4.44E-07	oligo	UBB
SRSF11	4.83E-11	0.427563982	0.276	0.252	5.24E-07	oligo	SRSF11
HSPA1A	1.50E-10	0.572429974	0.345	0.321	1.63E-06	oligo	HSPA1A
GLUL	3.46E-10	0.250601515	0.413	0.389	3.76E-06	oligo	GLUL
FNBP1	3.76E-10	0.363974996	0.323	0.304	4.08E-06	oligo	FNBP1
KANK1	3.83E-10	0.45848125	0.32	0.309	4.16E-06	oligo	KANK1
CLK1	1.77E-08	0.425634506	0.253	0.23	0.000192094	oligo	CLK1
RPS15	1.15E-06	0.302320689	0.284	0.268	0.012468753	oligo	RPS15
RALGAPA1	2.20E-06	0.404032949	0.25	0.24	0.023894755	oligo	RALGAPA1
FBXL7	1.17E-05	0.306216938	0.413	0.415	0.127383869	oligo	FBXL7
BCAS3	2.88E-05	0.372564284	0.309	0.312	0.312280123	oligo	BCAS3
ZNF280D	4.64E-05	0.373716689	0.25	0.245	0.50314108	oligo	ZNF280D
HTRA1	4.83E-05	0.320617462	0.266	0.257	0.523548266	oligo	HTRA1
PPFIA2	6.68E-05	0.292480936	0.299	0.291	0.724647668	oligo	PPFIA2
KIAA0930	9.72E-05	0.290116458	0.346	0.347	1	oligo	KIAA0930
PSAP	0.000109559	0.293053788	0.388	0.4	1	oligo	PSAP
PHIP	0.00013107	0.376675871	0.257	0.255	1	oligo	PHIP
FIGN	0.00023279	0.46816104	0.251	0.253	1	oligo	FIGN
RPL10	0.000294736	0.270952527	0.266	0.261	1	oligo	RPL10
PRNP	0.000648912	0.308605004	0.258	0.253	1	oligo	PRNP
ATXN1	0.00139912	0.309322084	0.324	0.335	1	oligo	ATXN1
TSC22D4	0.002344572	0.307969678	0.253	0.254	1	oligo	TSC22D4
RTN3	0.00578655	0.28609835	0.258	0.26	1	oligo	RTN3
ADGRV1	0	3.863469723	0.927	0.081	0	astro	ADGRV1
SLC1A2	0	3.861531489	0.912	0.19	0	astro	SLC1A2
RNF219-AS1	0	3.738698245	0.782	0.034	0	astro	RNF219-AS1
DPP10	0	3.657046081	0.917	0.264	0	astro	DPP10
GPC5	0	3.654573132	0.919	0.158	0	astro	GPC5
GPM6A	0	3.06766768	0.966	0.268	0	astro	GPM6A
NKAIN3	0	3.03143895	0.774	0.105	0	astro	NKAIN3
RYR3	0	2.984945173	0.769	0.056	0	astro	RYR3
DTNA	0	2.818102938	0.943	0.21	0	astro	DTNA
PRKG1	0	2.781938265	0.738	0.069	0	astro	PRKG1
PITPNC1	0	2.720223372	0.838	0.121	0	astro	PITPNC1
TRPM3	0	2.711845426	0.815	0.093	0	astro	TRPM3
CTNNA2	0	2.696852295	0.961	0.304	0	astro	CTNNA2
GLIS3	0	2.675969886	0.65	0.035	0	astro	GLIS3
NRG3	0	2.654226092	0.97	0.248	0	astro	NRG3
TPD52L1	0	2.628834906	0.62	0.032	0	astro	TPD52L1
LINC00499	0	2.627044605	0.57	0.033	0	astro	LINC00499
SLC4A4	0	2.624562701	0.601	0.043	0	astro	SLC4A4
EMX2	0	2.621232892	0.551	0.019	0	astro	EMX2
SPARCL1	0	2.620785813	0.789	0.132	0	astro	SPARCL1
GABRB1	0	2.587663498	0.731	0.101	0	astro	GABRB1
ADCY2	0	2.578662729	0.766	0.092	0	astro	ADCY2
LRRC16A	0	2.534466266	0.614	0.037	0	astro	LRRC16A
FMN2	0	2.533576814	0.748	0.087	0	astro	FMN2
MGAT4C	0	2.531206776	0.668	0.064	0	astro	MGAT4C
AQP4	0	2.521934968	0.681	0.055	0	astro	AQP4
PAMR1	0	2.502673967	0.499	0.019	0	astro	PAMR1
BMPR1B	0	2.460099016	0.548	0.022	0	astro	BMPR1B
NEBL	0	2.423370041	0.796	0.127	0	astro	NEBL
RORA	0	2.412263173	0.941	0.269	0	astro	RORA
TENM2	0	2.36313949	0.681	0.085	0	astro	TENM2
ETNPPL	0	2.331299686	0.487	0.018	0	astro	ETNPPL
APOE	0	2.308280071	0.806	0.226	0	astro	APOE
NHSL1	0	2.297676198	0.556	0.044	0	astro	NHSL1
CPE	0	2.297054867	0.772	0.134	0	astro	CPE
ZNRF3	0	2.291902588	0.554	0.043	0	astro	ZNRF3
NTRK2	0	2.285354379	0.871	0.222	0	astro	NTRK2
SORBS1	0	2.272092644	0.796	0.138	0	astro	SORBS1
CACNB2	0	2.232487046	0.627	0.096	0	astro	CACNB2
SLC14A1	0	2.229304961	0.439	0.02	0	astro	SLC14A1
RFX4	0	2.215211636	0.537	0.042	0	astro	RFX4
DCLK2	0	2.214527484	0.621	0.085	0	astro	DCLK2
MGST1	0	2.206465312	0.513	0.035	0	astro	MGST1
AC002429.5	0	2.205846935	0.406	0.016	0	astro	AC002429.5
SLC1A3	0	2.204586651	0.912	0.312	0	astro	SLC1A3
RANBP3L	0	2.204403944	0.485	0.024	0	astro	RANBP3L
COL5A3	0	2.189819197	0.591	0.071	0	astro	COL5A3
STON2	0	2.169587455	0.46	0.018	0	astro	STON2
FGFR3	0	2.167608062	0.648	0.08	0	astro	FGFR3
CACHD1	0	2.152721094	0.489	0.031	0	astro	CACHD1
ATP1A2	0	2.130397911	0.632	0.077	0	astro	ATP1A2
SFXN5	0	2.125358578	0.618	0.07	0	astro	SFXN5
MT2A	0	2.113246573	0.807	0.25	0	astro	MT2A
PREX2	0	2.113163766	0.651	0.111	0	astro	PREX2
HES1	0	2.10975037	0.35	0.022	0	astro	HES1
CSGALNACT1	0	2.045408187	0.636	0.096	0	astro	CSGALNACT1
MSI2	0	2.036768848	0.749	0.164	0	astro	MSI2
GABRA2	0	2.031107665	0.396	0.021	0	astro	GABRA2
CTC-498M16.4	0	2.029602487	0.385	0.015	0	astro	CTC-498M16.4
CST3	0	2.018734968	0.804	0.243	0	astro	CST3
TNIK	0	1.999840887	0.834	0.252	0	astro	TNIK
LSAMP	0	1.995764969	0.995	0.568	0	astro	LSAMP
LRRC3B	0	1.984068645	0.36	0.02	0	astro	LRRC3B
GLI3	0	1.978471506	0.372	0.012	0	astro	GLI3
PTCHD1-AS	0	1.967108503	0.43	0.038	0	astro	PTCHD1-AS
ATP1B2	0	1.958051959	0.488	0.056	0	astro	ATP1B2
ABLIM1	0	1.953461409	0.57	0.072	0	astro	ABLIM1
GNA14	0	1.950560378	0.399	0.023	0	astro	GNA14
RP11-384F7.2	0	1.931317235	0.819	0.205	0	astro	RP11-384F7.2
DNAH7	0	1.903129835	0.358	0.017	0	astro	DNAH7
PARD3	0	1.900451578	0.664	0.116	0	astro	PARD3
IQCA1	0	1.896363335	0.373	0.018	0	astro	IQCA1
EFEMP1	0	1.895951639	0.37	0.017	0	astro	EFEMP1
NRXN1	0	1.894536122	0.879	0.312	0	astro	NRXN1
MED12L	0	1.881305751	0.473	0.052	0	astro	MED12L
LINC00299	0	1.87197313	0.36	0.015	0	astro	LINC00299
CLU	0	1.869134508	0.826	0.287	0	astro	CLU
SLCO1C1	0	1.863571878	0.35	0.01	0	astro	SLCO1C1
FAM189A2	0	1.860541798	0.358	0.016	0	astro	FAM189A2
GJA1	0	1.848645933	0.471	0.053	0	astro	GJA1
SPON1	0	1.846913928	0.412	0.029	0	astro	SPON1
RP11-317N12.1	0	1.843667342	0.342	0.026	0	astro	RP11-317N12.1
CTNND2	0	1.839092306	0.945	0.422	0	astro	CTNND2
AHCYL1	0	1.829655819	0.551	0.089	0	astro	AHCYL1
ID2	0	1.822347156	0.311	0.028	0	astro	ID2
GLUD1	0	1.811569981	0.56	0.103	0	astro	GLUD1
SHROOM3	0	1.807298715	0.34	0.015	0	astro	SHROOM3
MAPK10	0	1.805808611	0.752	0.2	0	astro	MAPK10
GRAMD3	0	1.803408943	0.629	0.117	0	astro	GRAMD3
CAMK2G	0	1.803336362	0.459	0.051	0	astro	CAMK2G
PARD3B	0	1.795679593	0.635	0.121	0	astro	PARD3B
KCNN3	0	1.791439531	0.354	0.022	0	astro	KCNN3
AC074363.1	0	1.791412725	0.47	0.062	0	astro	AC074363.1
FUT9	0	1.788066296	0.709	0.171	0	astro	FUT9
AHCYL2	0	1.787000474	0.544	0.085	0	astro	AHCYL2
APC	0	1.782916771	0.598	0.117	0	astro	APC
AQP4-AS1	0	1.76509505	0.354	0.034	0	astro	AQP4-AS1
DDAH1	0	1.762618159	0.397	0.043	0	astro	DDAH1
SLC7A11	0	1.750256083	0.461	0.038	0	astro	SLC7A11
AC016716.2	0	1.749076289	0.378	0.028	0	astro	AC016716.2
ARHGEF26	0	1.744678194	0.342	0.019	0	astro	ARHGEF26
ARHGEF4	0	1.740492029	0.528	0.09	0	astro	ARHGEF4
LGI1	0	1.736713527	0.378	0.026	0	astro	LGI1
MT1G	0	1.734869414	0.295	0.021	0	astro	MT1G
RORB	0	1.734742809	0.369	0.026	0	astro	RORB
WIF1	0	1.723726488	0.26	0.012	0	astro	WIF1
CABLES1	0	1.692526386	0.376	0.042	0	astro	CABLES1
C1orf61	0	1.688075125	0.673	0.174	0	astro	C1orf61
SOX5	0	1.686277954	0.612	0.117	0	astro	SOX5
NTM	0	1.682927533	0.951	0.501	0	astro	NTM
MAPK4	0	1.679784215	0.356	0.03	0	astro	MAPK4
MIR99AHG	0	1.678162388	0.911	0.404	0	astro	MIR99AHG
GRAMD1C	0	1.672822509	0.393	0.041	0	astro	GRAMD1C
SLC25A18	0	1.667694075	0.436	0.046	0	astro	SLC25A18
RP11-444D3.1	0	1.667444642	0.46	0.07	0	astro	RP11-444D3.1
LRIG1	0	1.661672583	0.485	0.075	0	astro	LRIG1
LMO3	0	1.654966072	0.367	0.035	0	astro	LMO3
MT1E	0	1.64846106	0.407	0.052	0	astro	MT1E
ACSBG1	0	1.645728359	0.364	0.027	0	astro	ACSBG1
RP11-156K13.1	0	1.643272866	0.339	0.026	0	astro	RP11-156K13.1
MAP3K5	0	1.636582236	0.504	0.084	0	astro	MAP3K5
ANKDD1A	0	1.622088428	0.325	0.022	0	astro	ANKDD1A
OPHN1	0	1.620865319	0.631	0.145	0	astro	OPHN1
STK33	0	1.605047691	0.332	0.026	0	astro	STK33
ACSS3	0	1.599354884	0.303	0.015	0	astro	ACSS3
DOCK7	0	1.590342839	0.425	0.057	0	astro	DOCK7
MIR4300HG	0	1.586839879	0.312	0.049	0	astro	MIR4300HG
FAT3	0	1.584772208	0.353	0.036	0	astro	FAT3
ACOT11	0	1.581181283	0.322	0.026	0	astro	ACOT11
MAST4	0	1.568119888	0.518	0.1	0	astro	MAST4
LSAMP-AS1	0	1.552978018	0.442	0.104	0	astro	LSAMP-AS1
NPAS3	0	1.545876846	0.985	0.642	0	astro	NPAS3
RGS20	0	1.545749105	0.275	0.011	0	astro	RGS20
LINC00693	0	1.538271455	0.359	0.048	0	astro	LINC00693
RP11-776H12.1	0	1.536961953	0.309	0.027	0	astro	RP11-776H12.1
WDR49	0	1.53637383	0.25	0.009	0	astro	WDR49
FAM184A	0	1.531994399	0.352	0.036	0	astro	FAM184A
LINC00461	0	1.521980572	0.562	0.128	0	astro	LINC00461
TUBB2B	0	1.51450324	0.351	0.051	0	astro	TUBB2B
TRPS1	0	1.498977316	0.693	0.195	0	astro	TRPS1
PRDM16	0	1.497981082	0.263	0.01	0	astro	PRDM16
CHPT1	0	1.492516701	0.449	0.082	0	astro	CHPT1
ID4	0	1.484781824	0.252	0.01	0	astro	ID4
ZFP36L1	0	1.48400762	0.401	0.07	0	astro	ZFP36L1
F3	0	1.483642058	0.312	0.027	0	astro	F3
RBMS3	0	1.477854721	0.486	0.083	0	astro	RBMS3
RPS6KA2	0	1.477517373	0.557	0.134	0	astro	RPS6KA2
LGI4	0	1.47090326	0.438	0.069	0	astro	LGI4
HIF3A	0	1.468502946	0.55	0.124	0	astro	HIF3A
ATP13A4	0	1.465848642	0.382	0.054	0	astro	ATP13A4
ECHDC2	0	1.462310711	0.355	0.043	0	astro	ECHDC2
NBPF19	0	1.459307384	0.298	0.026	0	astro	NBPF19
PDZRN3	0	1.449712615	0.342	0.042	0	astro	PDZRN3
ZHX3	0	1.449600766	0.533	0.124	0	astro	ZHX3
CDHR3	0	1.440680522	0.284	0.02	0	astro	CDHR3
ASPH	0	1.432698495	0.463	0.091	0	astro	ASPH
ADGRA3	0	1.421296303	0.294	0.026	0	astro	ADGRA3
NRCAM	0	1.417311406	0.677	0.165	0	astro	NRCAM
PRKCA	0	1.410104221	0.721	0.227	0	astro	PRKCA
CELF2	0	1.40966906	0.641	0.148	0	astro	CELF2
RP1-34H18.1	0	1.400624758	0.352	0.052	0	astro	RP1-34H18.1
NR2F1-AS1	0	1.40057269	0.347	0.05	0	astro	NR2F1-AS1
MACF1	0	1.397930959	0.842	0.349	0	astro	MACF1
EPHA6	0	1.386199174	0.39	0.073	0	astro	EPHA6
EPHB1	0	1.385852024	0.319	0.043	0	astro	EPHB1
PLPP3	0	1.382482629	0.46	0.095	0	astro	PLPP3
INTU	0	1.378491422	0.334	0.044	0	astro	INTU
MTSS1L	0	1.378218439	0.382	0.059	0	astro	MTSS1L
RP11-39M21.1	0	1.374983381	0.269	0.027	0	astro	RP11-39M21.1
CRB1	0	1.372461425	0.454	0.097	0	astro	CRB1
LPIN1	0	1.357285582	0.366	0.059	0	astro	LPIN1
WWC1	0	1.345525698	0.25	0.018	0	astro	WWC1
TLE1	0	1.336774543	0.317	0.037	0	astro	TLE1
LINC01138	0	1.330478489	0.347	0.059	0	astro	LINC01138
PDGFRB	0	1.330142203	0.261	0.017	0	astro	PDGFRB
TCF7L2	0	1.329365965	0.406	0.075	0	astro	TCF7L2
PDE4DIP	0	1.327352634	0.651	0.204	0	astro	PDE4DIP
AGT	0	1.324563647	0.345	0.05	0	astro	AGT
NPL	0	1.322077262	0.3	0.039	0	astro	NPL
ANKFN1	0	1.316298593	0.254	0.027	0	astro	ANKFN1
TTYH1	0	1.314502926	0.526	0.131	0	astro	TTYH1
YAP1	0	1.305378302	0.25	0.017	0	astro	YAP1
NCAN	0	1.302426812	0.285	0.036	0	astro	NCAN
FAM171B	0	1.297119943	0.401	0.082	0	astro	FAM171B
FARP1	0	1.295576699	0.331	0.051	0	astro	FARP1
PSD2	0	1.294624597	0.264	0.025	0	astro	PSD2
ACSS1	0	1.292207605	0.422	0.082	0	astro	ACSS1
WLS	0	1.288910233	0.309	0.04	0	astro	WLS
ITGA7	0	1.275270554	0.277	0.032	0	astro	ITGA7
SLC15A2	0	1.273845011	0.252	0.019	0	astro	SLC15A2
FAM107A	0	1.26981186	0.305	0.045	0	astro	FAM107A
ACADVL	0	1.268108082	0.479	0.102	0	astro	ACADVL
LGR4	0	1.254491122	0.343	0.056	0	astro	LGR4
NTRK3	0	1.24344206	0.462	0.113	0	astro	NTRK3
CDC14A	0	1.23701579	0.274	0.033	0	astro	CDC14A
PDE7B	0	1.235459282	0.365	0.065	0	astro	PDE7B
CLDN10	0	1.232446057	0.258	0.028	0	astro	CLDN10
FYN	0	1.231955035	0.63	0.204	0	astro	FYN
PHF21B	0	1.22336716	0.26	0.027	0	astro	PHF21B
ITPR2	0	1.20773063	0.665	0.194	0	astro	ITPR2
ARHGAP26	0	1.099733268	0.415	0.083	0	astro	ARHGAP26
FAM155A	0	1.067653473	0.686	0.221	0	astro	FAM155A
LRP1B	0	0.970231656	0.95	0.581	0	astro	LRP1B
CNTNAP3B	2.10E-307	1.231549531	0.254	0.03	2.28E-303	astro	CNTNAP3B
PTPRZ1	2.42E-306	0.639248205	0.636	0.183	2.63E-302	astro	PTPRZ1
SLC6A1-AS1	6.49E-305	1.320523743	0.364	0.073	7.04E-301	astro	SLC6A1-AS1
AGBL4	3.57E-304	1.255916769	0.383	0.08	3.88E-300	astro	AGBL4
MEIS2	8.73E-304	1.157578485	0.568	0.168	9.47E-300	astro	MEIS2
ADCY8	1.96E-303	1.325887582	0.295	0.046	2.13E-299	astro	ADCY8
GPR75-ASB3	3.34E-303	1.201942128	0.41	0.091	3.62E-299	astro	GPR75-ASB3
KCNMA1	5.04E-303	1.063893518	0.517	0.141	5.46E-299	astro	KCNMA1
FLRT2	6.42E-303	1.249385058	0.377	0.078	6.96E-299	astro	FLRT2
PON2	4.88E-302	1.147509642	0.538	0.153	5.29E-298	astro	PON2
ALDH1L1	3.89E-299	1.151041245	0.287	0.042	4.22E-295	astro	ALDH1L1
CNTN1	7.91E-293	1.105944104	0.626	0.209	8.58E-289	astro	CNTN1
CDH20	7.01E-291	1.079302706	0.851	0.442	7.60E-287	astro	CDH20
RP11-436D23.1	5.33E-289	1.36483073	0.556	0.183	5.78E-285	astro	RP11-436D23.1
LCNL1	4.23E-286	1.209538754	0.335	0.063	4.59E-282	astro	LCNL1
BMP2K	1.31E-285	1.059226449	0.364	0.074	1.42E-281	astro	BMP2K
CTDSPL	4.07E-281	1.190867638	0.302	0.052	4.42E-277	astro	CTDSPL
MT1M	1.22E-279	1.28392566	0.25	0.034	1.33E-275	astro	MT1M
PALLD	4.25E-279	1.146187531	0.349	0.071	4.61E-275	astro	PALLD
DAPK1	3.39E-277	1.075001111	0.266	0.039	3.68E-273	astro	DAPK1
SERPINE2	2.27E-274	1.191140403	0.346	0.071	2.46E-270	astro	SERPINE2
ABI1	3.09E-272	1.157881223	0.373	0.083	3.35E-268	astro	ABI1
NFIA	7.19E-272	1.013088389	0.819	0.391	7.80E-268	astro	NFIA
BRINP1	9.32E-272	1.207278638	0.32	0.062	1.01E-267	astro	BRINP1
PIK3C2A	2.14E-270	1.225597871	0.378	0.087	2.32E-266	astro	PIK3C2A
SYNE1	2.98E-270	1.116575399	0.521	0.161	3.24E-266	astro	SYNE1
DKK3	4.67E-270	1.151492497	0.29	0.05	5.06E-266	astro	DKK3
CADM1	2.35E-268	1.121559989	0.801	0.402	2.54E-264	astro	CADM1
SLC3A2	7.26E-266	1.063375292	0.326	0.063	7.88E-262	astro	SLC3A2
NR2F2-AS1	5.69E-264	1.18646448	0.288	0.05	6.17E-260	astro	NR2F2-AS1
BCL2	7.48E-261	1.082352115	0.455	0.124	8.11E-257	astro	BCL2
TRAK1	9.75E-260	1.060202807	0.31	0.059	1.06E-255	astro	TRAK1
CDH4	3.40E-257	1.138453272	0.276	0.047	3.69E-253	astro	CDH4
DLC1	8.92E-255	1.216803069	0.658	0.276	9.68E-251	astro	DLC1
SOX6	1.17E-254	0.695776973	0.519	0.15	1.27E-250	astro	SOX6
ARHGAP24	6.95E-252	0.755087568	0.377	0.087	7.54E-248	astro	ARHGAP24
REPS1	1.91E-250	1.13233185	0.341	0.075	2.07E-246	astro	REPS1
DAAM1	2.74E-248	1.119774047	0.328	0.07	2.98E-244	astro	DAAM1
ACACB	3.22E-247	1.077062272	0.301	0.058	3.49E-243	astro	ACACB
ITSN1	4.65E-243	1.091842378	0.355	0.084	5.05E-239	astro	ITSN1
RP11-679C8.2	2.02E-239	1.103544159	0.27	0.048	2.20E-235	astro	RP11-679C8.2
PDE4D	2.93E-237	0.970381712	0.671	0.271	3.18E-233	astro	PDE4D
PCSK5	9.01E-237	1.061352147	0.258	0.045	9.77E-233	astro	PCSK5
TOX	1.58E-235	1.044934987	0.325	0.072	1.71E-231	astro	TOX
STXBP5	1.97E-234	1.047200318	0.424	0.119	2.14E-230	astro	STXBP5
ST7	2.11E-232	1.049436498	0.309	0.066	2.29E-228	astro	ST7
SAT1	9.65E-230	1.007934371	0.424	0.122	1.05E-225	astro	SAT1
TIMP3	2.73E-226	1.088696315	0.254	0.045	2.96E-222	astro	TIMP3
EGLN3	2.08E-225	1.115351812	0.287	0.058	2.26E-221	astro	EGLN3
TEAD1	1.03E-224	1.017000463	0.33	0.077	1.12E-220	astro	TEAD1
ITM2C	9.46E-224	1.04351824	0.394	0.108	1.03E-219	astro	ITM2C
ABCA1	2.53E-222	1.000236036	0.295	0.062	2.74E-218	astro	ABCA1
NFAT5	1.32E-221	1.005815972	0.483	0.157	1.43E-217	astro	NFAT5
NAV2	1.03E-220	0.953516007	0.574	0.212	1.11E-216	astro	NAV2
SMYD3	2.08E-220	0.995402886	0.52	0.18	2.25E-216	astro	SMYD3
CKB	9.22E-220	0.923106131	0.644	0.258	1.00E-215	astro	CKB
ABR	1.11E-219	1.001395039	0.305	0.067	1.21E-215	astro	ABR
MAML2	1.50E-219	0.872576898	0.682	0.286	1.63E-215	astro	MAML2
C1orf21	1.36E-218	1.056270789	0.303	0.068	1.48E-214	astro	C1orf21
SGCD	3.55E-217	1.060465537	0.522	0.187	3.85E-213	astro	SGCD
PLCB1	5.88E-216	0.928238173	0.496	0.165	6.38E-212	astro	PLCB1
SOX2	7.69E-216	0.937286038	0.388	0.105	8.34E-212	astro	SOX2
ADAMTS17	5.31E-214	1.07976416	0.268	0.054	5.76E-210	astro	ADAMTS17
CLIP1	6.05E-212	0.967555553	0.269	0.054	6.57E-208	astro	CLIP1
NAT8L	1.17E-211	0.993421126	0.333	0.082	1.27E-207	astro	NAT8L
ARHGEF12	4.67E-209	0.99404217	0.375	0.104	5.07E-205	astro	ARHGEF12
GABBR1	4.38E-208	0.946870981	0.327	0.08	4.75E-204	astro	GABBR1
SAMD4A	1.15E-207	1.105622982	0.34	0.089	1.25E-203	astro	SAMD4A
ERBB4	2.56E-206	0.696729267	0.929	0.621	2.78E-202	astro	ERBB4
NFIB	2.23E-205	0.892086622	0.597	0.234	2.42E-201	astro	NFIB
SASH1	5.84E-204	0.918742341	0.54	0.198	6.34E-200	astro	SASH1
OSBPL6	1.12E-203	1.028071541	0.28	0.062	1.21E-199	astro	OSBPL6
PDLIM5	1.80E-202	0.9446797	0.33	0.083	1.95E-198	astro	PDLIM5
RFX3	8.08E-198	0.884349252	0.485	0.166	8.76E-194	astro	RFX3
BCL6	5.99E-197	0.996582586	0.321	0.081	6.50E-193	astro	BCL6
MEF2C-AS1	2.08E-194	1.0358628	0.28	0.065	2.26E-190	astro	MEF2C-AS1
INPP4B	5.59E-191	0.823365365	0.309	0.077	6.06E-187	astro	INPP4B
TAB2	6.78E-190	0.85505736	0.337	0.09	7.36E-186	astro	TAB2
DDIT4	2.12E-189	1.205018066	0.329	0.09	2.30E-185	astro	DDIT4
BCKDHB	3.54E-188	0.942392629	0.35	0.099	3.84E-184	astro	BCKDHB
APC2	1.05E-187	0.943692229	0.263	0.058	1.14E-183	astro	APC2
LINC00511	3.23E-187	0.92731267	0.317	0.083	3.51E-183	astro	LINC00511
TPCN1	9.45E-187	0.924806368	0.305	0.076	1.03E-182	astro	TPCN1
TMEM132B	6.24E-184	0.954044256	0.313	0.083	6.77E-180	astro	TMEM132B
LPP	7.72E-184	0.838064329	0.522	0.197	8.37E-180	astro	LPP
RNF19A	5.94E-182	0.994736338	0.263	0.06	6.44E-178	astro	RNF19A
ARHGAP5	1.50E-181	0.829353077	0.459	0.158	1.62E-177	astro	ARHGAP5
TMEM108	2.34E-179	0.933704077	0.329	0.093	2.54E-175	astro	TMEM108
LHFP	1.18E-177	0.848154404	0.356	0.105	1.28E-173	astro	LHFP
SFMBT2	3.17E-176	0.588103382	0.342	0.096	3.44E-172	astro	SFMBT2
FGD4	1.17E-175	0.797120311	0.288	0.071	1.27E-171	astro	FGD4
MICALL2	1.56E-174	0.830898725	0.304	0.079	1.69E-170	astro	MICALL2
PTPRG	1.93E-174	0.700177807	0.428	0.142	2.09E-170	astro	PTPRG
ADD3	9.03E-172	0.804204163	0.571	0.235	9.80E-168	astro	ADD3
TMEM232	1.27E-167	0.881979628	0.255	0.061	1.37E-163	astro	TMEM232
RHOBTB3	1.34E-166	0.813751507	0.369	0.115	1.45E-162	astro	RHOBTB3
FBXL71	2.52E-162	0.728828912	0.715	0.354	2.73E-158	astro	FBXL7
LRP4	1.04E-160	0.744074125	0.64	0.289	1.13E-156	astro	LRP4
ADGRL3	3.14E-160	0.674146805	0.78	0.414	3.41E-156	astro	ADGRL3
DGKG	3.82E-160	0.769584044	0.334	0.101	4.14E-156	astro	DGKG
DANT2	1.11E-159	0.871849595	0.342	0.107	1.21E-155	astro	DANT2
KLF12	8.29E-158	0.731081553	0.353	0.111	9.00E-154	astro	KLF12
FOXO1	5.63E-157	0.789729031	0.329	0.098	6.11E-153	astro	FOXO1
C10orf11	2.38E-156	0.429030663	0.4	0.135	2.58E-152	astro	C10orf11
NRBP2	5.35E-156	0.821421017	0.251	0.062	5.81E-152	astro	NRBP2
ATP2B4	1.32E-155	0.800296361	0.288	0.079	1.44E-151	astro	ATP2B4
KALRN	3.79E-155	0.83852942	0.304	0.089	4.12E-151	astro	KALRN
B4GALNT4	2.27E-154	0.778734275	0.269	0.071	2.47E-150	astro	B4GALNT4
SMARCA2	1.30E-150	0.748841333	0.371	0.124	1.41E-146	astro	SMARCA2
MYO10	2.02E-150	0.74258367	0.263	0.068	2.20E-146	astro	MYO10
ADGRB3	3.43E-147	0.665116749	0.869	0.549	3.72E-143	astro	ADGRB3
MT3	9.24E-147	0.618240201	0.642	0.292	1.00E-142	astro	MT3
ZMAT1	6.55E-146	0.737294167	0.304	0.091	7.11E-142	astro	ZMAT1
ASTN1	6.91E-145	0.823466083	0.279	0.08	7.50E-141	astro	ASTN1
MAGI3	3.80E-144	0.764401668	0.266	0.073	4.13E-140	astro	MAGI3
WWOX	1.93E-142	0.634799249	0.845	0.515	2.10E-138	astro	WWOX
GAREM1	5.23E-139	0.709745664	0.382	0.135	5.68E-135	astro	GAREM1
ARHGAP32	6.74E-138	0.745875084	0.357	0.123	7.31E-134	astro	ARHGAP32
LIFR	8.31E-137	0.693661662	0.451	0.175	9.01E-133	astro	LIFR
CAMTA1	9.67E-137	0.733728317	0.5	0.213	1.05E-132	astro	CAMTA1
FAM171A1	1.35E-134	0.714048313	0.335	0.112	1.46E-130	astro	FAM171A1
ZFHX4	1.09E-132	0.7232104	0.377	0.136	1.18E-128	astro	ZFHX4
ESRRG	1.88E-132	0.725158366	0.446	0.181	2.04E-128	astro	ESRRG
MSRA	2.46E-131	0.705506243	0.336	0.116	2.67E-127	astro	MSRA
GPD2	4.10E-131	0.726153168	0.253	0.072	4.44E-127	astro	GPD2
MACROD2	9.11E-131	0.591905872	0.467	0.19	9.88E-127	astro	MACROD2
MKLN1	1.53E-130	0.672921116	0.671	0.341	1.66E-126	astro	MKLN1
GFAP	2.33E-130	0.946051862	0.517	0.239	2.53E-126	astro	GFAP
BICD1	3.85E-130	0.837949503	0.353	0.128	4.17E-126	astro	BICD1
NT5C2	6.85E-130	0.705364574	0.288	0.089	7.43E-126	astro	NT5C2
PRKD1	1.17E-126	0.629551511	0.384	0.143	1.27E-122	astro	PRKD1
REV3L	6.48E-126	0.636471208	0.463	0.193	7.04E-122	astro	REV3L
NSMF	1.27E-123	0.6381218	0.254	0.074	1.37E-119	astro	NSMF
GARNL3	3.18E-123	0.676316456	0.326	0.113	3.45E-119	astro	GARNL3
TTC28	3.45E-122	0.661575765	0.407	0.162	3.74E-118	astro	TTC28
CHN1	6.09E-121	0.608941667	0.275	0.087	6.61E-117	astro	CHN1
ARNT2	1.95E-120	0.731222475	0.36	0.136	2.11E-116	astro	ARNT2
BRINP3	5.19E-120	0.508276964	0.335	0.117	5.63E-116	astro	BRINP3
TMEM178B	1.19E-119	0.747900032	0.261	0.082	1.30E-115	astro	TMEM178B
NUMB	5.26E-119	0.656321742	0.278	0.089	5.70E-115	astro	NUMB
NCOA1	3.03E-117	0.615892307	0.619	0.31	3.29E-113	astro	NCOA1
CEP85L	6.43E-117	0.714867634	0.307	0.106	6.98E-113	astro	CEP85L
SPIRE1	8.53E-117	0.657651972	0.267	0.085	9.26E-113	astro	SPIRE1
PPFIA1	6.56E-116	0.715195836	0.264	0.084	7.12E-112	astro	PPFIA1
SAT2	2.97E-113	0.585301935	0.278	0.091	3.22E-109	astro	SAT2
SORL1	2.36E-112	0.460142829	0.29	0.097	2.56E-108	astro	SORL1
ADGRG1	6.64E-111	0.652269338	0.277	0.093	7.21E-107	astro	ADGRG1
LRP1	1.99E-110	0.657409981	0.27	0.089	2.16E-106	astro	LRP1
AFF1	5.91E-109	0.59046321	0.259	0.083	6.42E-105	astro	AFF1
PLEKHA7	2.09E-107	0.579841505	0.335	0.126	2.26E-103	astro	PLEKHA7
ZBTB20	2.20E-107	0.498931795	0.904	0.632	2.38E-103	astro	ZBTB20
TNRC6A	2.52E-107	0.597770606	0.472	0.212	2.74E-103	astro	TNRC6A
ENTPD1-AS1	1.24E-106	0.663709749	0.354	0.14	1.35E-102	astro	ENTPD1-AS1
JARID2	1.44E-105	0.624504935	0.275	0.094	1.56E-101	astro	JARID2
PBX1	2.76E-105	0.576425363	0.457	0.203	2.99E-101	astro	PBX1
C20orf194	1.78E-104	0.603072988	0.376	0.153	1.94E-100	astro	C20orf194
QTRT1	1.01E-103	0.556804281	0.295	0.105	1.10E-99	astro	QTRT1
IQCK	9.02E-102	0.617349958	0.287	0.102	9.79E-98	astro	IQCK
CDH2	4.18E-101	0.625817175	0.299	0.11	4.53E-97	astro	CDH2
PTGDS	7.28E-101	0.601751367	0.927	0.663	7.90E-97	astro	PTGDS
SRGAP3	4.36E-99	0.662161327	0.273	0.098	4.74E-95	astro	SRGAP3
ENO1	2.89E-97	0.566526094	0.269	0.094	3.14E-93	astro	ENO1
GMDS-AS1	3.96E-96	0.606996888	0.304	0.115	4.30E-92	astro	GMDS-AS1
POU2F1	6.23E-96	0.531149437	0.384	0.163	6.76E-92	astro	POU2F1
PDE5A	1.65E-94	0.55882219	0.266	0.094	1.79E-90	astro	PDE5A
EHBP1	3.42E-94	0.592565212	0.335	0.137	3.71E-90	astro	EHBP1
TRIM9	4.81E-94	0.534962281	0.476	0.224	5.22E-90	astro	TRIM9
BAALC	1.27E-93	0.57842595	0.253	0.088	1.37E-89	astro	BAALC
DENND1A	6.61E-93	0.598730557	0.321	0.129	7.17E-89	astro	DENND1A
PCDH7	6.74E-93	0.404974044	0.355	0.145	7.31E-89	astro	PCDH7
PTN	9.36E-93	0.592362431	0.454	0.217	1.02E-88	astro	PTN
GLUL1	1.74E-92	0.556433277	0.644	0.355	1.88E-88	astro	GLUL
TRAF3IP2-AS1	3.03E-92	0.592285626	0.304	0.119	3.29E-88	astro	TRAF3IP2-AS1
ITPKB	5.65E-90	0.466941699	0.41	0.18	6.13E-86	astro	ITPKB
NR3C2	1.74E-89	0.549867771	0.302	0.119	1.89E-85	astro	NR3C2
FBXL17	3.65E-88	0.576935411	0.389	0.176	3.96E-84	astro	FBXL17
DOCK4	6.62E-87	0.287757628	0.741	0.43	7.18E-83	astro	DOCK4
GNAQ	1.25E-85	0.476936278	0.564	0.295	1.36E-81	astro	GNAQ
ASAP1	2.62E-85	0.525780664	0.369	0.164	2.84E-81	astro	ASAP1
RGS7	6.99E-85	0.448472847	0.36	0.156	7.58E-81	astro	RGS7
KIAA09301	2.45E-84	0.414450877	0.584	0.3	2.66E-80	astro	KIAA0930
MALAT1	8.44E-84	0.441578998	1	1	9.16E-80	astro	MALAT1
CHL1	1.35E-83	0.377728315	0.318	0.129	1.47E-79	astro	CHL1
ZEB1	4.06E-82	0.428834205	0.288	0.114	4.40E-78	astro	ZEB1
CHD9	5.04E-81	0.475829316	0.544	0.286	5.47E-77	astro	CHD9
RNPC3	6.74E-80	0.497507069	0.29	0.117	7.32E-76	astro	RNPC3
C11orf49	8.83E-80	0.512744148	0.278	0.111	9.58E-76	astro	C11orf49
FNBP11	1.09E-78	0.441158091	0.532	0.271	1.19E-74	astro	FNBP1
ZNF518A	1.38E-77	0.448409362	0.33	0.143	1.50E-73	astro	ZNF518A
LINC00609	8.00E-77	0.640360113	0.308	0.133	8.68E-73	astro	LINC00609
ATXN2	3.87E-76	0.479292025	0.327	0.143	4.19E-72	astro	ATXN2
NEAT11	5.10E-76	0.44001851	0.827	0.517	5.53E-72	astro	NEAT1
TOM1L2	6.36E-76	0.460580362	0.36	0.162	6.90E-72	astro	TOM1L2
PLEKHA5	1.37E-75	0.759993635	0.26	0.108	1.48E-71	astro	PLEKHA5
SIPA1L1	1.12E-74	0.430089818	0.447	0.221	1.21E-70	astro	SIPA1L1
UBR5	1.42E-73	0.432365752	0.33	0.146	1.54E-69	astro	UBR5
TMEM161B-AS1	1.81E-71	0.433382935	0.481	0.247	1.96E-67	astro	TMEM161B-AS1
PKM	1.11E-70	0.411589089	0.253	0.101	1.20E-66	astro	PKM
RABGAP1	3.59E-70	0.409842159	0.283	0.119	3.90E-66	astro	RABGAP1
RFX3-AS1	2.62E-69	0.499927576	0.258	0.106	2.84E-65	astro	RFX3-AS1
PLXNB1	4.98E-69	0.361968092	0.387	0.183	5.41E-65	astro	PLXNB1
TDRD3	1.40E-68	0.459441023	0.262	0.109	1.52E-64	astro	TDRD3
HSPB1	1.01E-67	0.688629267	0.325	0.154	1.10E-63	astro	HSPB1
VGLL4	5.01E-67	0.378611933	0.28	0.119	5.44E-63	astro	VGLL4
SLC39A11	8.41E-66	0.382567667	0.351	0.163	9.12E-62	astro	SLC39A11
NEK1	2.55E-65	0.415969772	0.284	0.124	2.77E-61	astro	NEK1
SGIP1	3.27E-65	0.412476345	0.44	0.227	3.55E-61	astro	SGIP1
MLLT10	3.49E-65	0.391184883	0.295	0.13	3.79E-61	astro	MLLT10
PARK2	8.26E-65	0.357651695	0.515	0.278	8.96E-61	astro	PARK2
ELP4	6.30E-64	0.415015783	0.256	0.109	6.83E-60	astro	ELP4
SBF2	2.25E-61	0.323285173	0.403	0.202	2.44E-57	astro	SBF2
KIF1B	3.18E-61	0.330907771	0.607	0.346	3.45E-57	astro	KIF1B
CPEB4	3.71E-61	0.394732122	0.376	0.186	4.03E-57	astro	CPEB4
PLPP1	7.69E-61	0.382065938	0.268	0.117	8.35E-57	astro	PLPP1
NCKAP1	1.11E-60	0.368250481	0.253	0.109	1.20E-56	astro	NCKAP1
S100B	1.62E-60	0.440050476	0.369	0.184	1.76E-56	astro	S100B
PNISR	1.95E-60	0.35780811	0.564	0.316	2.11E-56	astro	PNISR
DPH6	2.16E-60	0.43727806	0.279	0.126	2.34E-56	astro	DPH6
LONP2	2.77E-60	0.408986588	0.256	0.111	3.00E-56	astro	LONP2
PSD3	7.78E-58	0.367629687	0.542	0.304	8.45E-54	astro	PSD3
ZHX2	3.76E-57	0.329829376	0.333	0.16	4.08E-53	astro	ZHX2
SLC25A29	1.42E-56	0.380749935	0.25	0.11	1.54E-52	astro	SLC25A29
COL16A1	1.83E-56	0.276322003	0.314	0.148	1.99E-52	astro	COL16A1
RBFOX2	1.38E-55	0.329544065	0.318	0.153	1.50E-51	astro	RBFOX2
CHKA	2.37E-55	0.308588832	0.345	0.169	2.57E-51	astro	CHKA
TSC22D41	8.14E-55	0.280810516	0.425	0.22	8.83E-51	astro	TSC22D4
BTBD9	9.42E-54	0.361663895	0.302	0.146	1.02E-49	astro	BTBD9
PTPRA	1.38E-53	0.351261952	0.288	0.135	1.49E-49	astro	PTPRA
ACAP2	5.52E-53	0.343174577	0.268	0.124	5.99E-49	astro	ACAP2
RGL1	1.05E-52	0.291826046	0.258	0.117	1.14E-48	astro	RGL1
CIRBP	2.16E-52	0.343034589	0.506	0.287	2.34E-48	astro	CIRBP
SLC6A1	2.26E-52	0.377570062	0.259	0.12	2.45E-48	astro	SLC6A1
LMCD1-AS1	5.52E-52	0.281309038	0.374	0.194	5.98E-48	astro	LMCD1-AS1
GPHN	8.15E-52	0.300742417	0.638	0.386	8.84E-48	astro	GPHN
USP39	8.84E-52	0.31614801	0.445	0.243	9.60E-48	astro	USP39
BCAN	1.12E-51	0.273407015	0.279	0.131	1.22E-47	astro	BCAN
ATG7	1.77E-51	0.350586928	0.286	0.137	1.92E-47	astro	ATG7
TAPT1-AS1	4.60E-51	0.333077616	0.259	0.12	4.99E-47	astro	TAPT1-AS1
PPP1R9A	7.82E-51	0.31271737	0.449	0.248	8.48E-47	astro	PPP1R9A
PPP1R12A	1.11E-50	0.298200316	0.28	0.133	1.20E-46	astro	PPP1R12A
MGEA5	1.41E-50	0.263656134	0.31	0.152	1.52E-46	astro	MGEA5
SPTBN1	4.70E-50	0.260777547	0.398	0.21	5.10E-46	astro	SPTBN1
HMGB1	1.03E-49	0.278748834	0.498	0.281	1.12E-45	astro	HMGB1
CDK5RAP3	1.73E-49	0.293707961	0.267	0.126	1.88E-45	astro	CDK5RAP3
BAZ2B	4.57E-49	0.27603426	0.49	0.275	4.96E-45	astro	BAZ2B
CPEB3	5.12E-48	0.344194201	0.286	0.141	5.55E-44	astro	CPEB3
RSRP1	6.59E-48	0.269314785	0.341	0.175	7.15E-44	astro	RSRP1
MAP4	9.60E-48	0.293646654	0.296	0.146	1.04E-43	astro	MAP4
RAB11A	1.76E-47	0.307696428	0.283	0.138	1.91E-43	astro	RAB11A
RPL23A	3.58E-47	0.279256638	0.268	0.129	3.89E-43	astro	RPL23A
MYO9A	7.40E-47	0.350410037	0.29	0.145	8.03E-43	astro	MYO9A
BBS2	1.35E-46	0.30289914	0.3	0.151	1.46E-42	astro	BBS2
PCDH9-AS2	6.47E-46	0.295600439	0.367	0.195	7.02E-42	astro	PCDH9-AS2
FAM168A	5.51E-45	0.324717053	0.256	0.125	5.98E-41	astro	FAM168A
JAKMIP2	1.01E-44	0.257480842	0.278	0.138	1.09E-40	astro	JAKMIP2
SON	3.20E-43	0.280380255	0.402	0.224	3.48E-39	astro	SON
FTX	5.66E-42	0.283171136	0.631	0.396	6.14E-38	astro	FTX
SOBP	8.83E-42	0.261354565	0.277	0.141	9.58E-38	astro	SOBP
PHACTR1	2.85E-41	0.290730366	0.283	0.146	3.09E-37	astro	PHACTR1
UBC	3.84E-39	0.376702921	0.435	0.261	4.16E-35	astro	UBC
SCAPER	3.02E-38	0.257487325	0.349	0.194	3.27E-34	astro	SCAPER
CH17-189H20.1	1.54E-35	0.347581032	0.346	0.2	1.67E-31	astro	CH17-189H20.1
DBI	1.88E-31	0.306188503	0.262	0.145	2.04E-27	astro	DBI
LINGO11	2.92E-92	1.173857647	0.775	0.598	3.16E-88	unID	LINGO1
HSPA1A1	1.76E-81	1.120546996	0.593	0.316	1.91E-77	unID	HSPA1A
MT-CO2	3.51E-66	1.223345922	0.573	0.367	3.81E-62	unID	MT-CO2
GFAP1	6.54E-62	1.461271178	0.477	0.271	7.09E-58	unID	GFAP
MT-ND4	6.12E-56	1.186913582	0.552	0.375	6.65E-52	unID	MT-ND4
MT-CO3	8.54E-55	1.157553163	0.534	0.351	9.26E-51	unID	MT-CO3
CRYAB1	5.21E-41	0.658279231	0.695	0.564	5.66E-37	unID	CRYAB
MEG3	9.74E-41	0.993195307	0.515	0.361	1.06E-36	unID	MEG3
MT-ATP6	3.40E-32	1.189938058	0.36	0.225	3.68E-28	unID	MT-ATP6
MT-CO1	1.61E-30	1.29814022	0.337	0.209	1.75E-26	unID	MT-CO1
MT31	3.35E-29	1.012978488	0.453	0.342	3.63E-25	unID	MT3
MT-CYB	5.83E-28	1.109314488	0.369	0.244	6.32E-24	unID	MT-CYB
HSPB11	2.92E-27	1.081861675	0.299	0.174	3.17E-23	unID	HSPB1
LINC004861	6.18E-20	0.468941287	0.921	0.98	6.71E-16	unID	LINC00486
MT-ND2	3.60E-17	0.901497722	0.35	0.26	3.91E-13	unID	MT-ND2
NDRG2	2.15E-14	0.73731084	0.457	0.411	2.34E-10	unID	NDRG2
MT-ND3	5.46E-14	0.866207189	0.278	0.196	5.93E-10	unID	MT-ND3
BOK	4.54E-13	0.689456453	0.27	0.185	4.93E-09	unID	BOK
DNAJB21	8.99E-13	0.824867894	0.328	0.253	9.75E-09	unID	DNAJB2
CLU1	5.83E-12	0.644888104	0.425	0.373	6.33E-08	unID	CLU
KCND2	5.89E-12	0.83705521	0.252	0.176	6.39E-08	unID	KCND2
PSAP1	6.16E-12	0.744735749	0.43	0.39	6.69E-08	unID	PSAP
KCNIP4	1.34E-10	0.483657377	0.346	0.267	1.45E-06	unID	KCNIP4
RBFOX1	1.74E-10	0.597137757	0.297	0.225	1.89E-06	unID	RBFOX1
HSP90AA11	5.98E-10	0.755039811	0.438	0.413	6.49E-06	unID	HSP90AA1
UBC1	2.38E-08	0.781058028	0.327	0.287	0.000258268	unID	UBC
CLK11	2.81E-08	0.75581465	0.289	0.24	0.000305227	unID	CLK1
CSMD1	3.49E-08	0.469654191	0.337	0.27	0.000378846	unID	CSMD1
FGF14	1.81E-06	0.485388465	0.279	0.222	0.019602376	unID	FGF14
PTGDS1	2.07E-06	0.446609698	0.638	0.712	0.022486099	unID	PTGDS
HSP90AB11	4.20E-06	0.63151855	0.318	0.285	0.045592545	unID	HSP90AB1
FTL1	1.02E-05	0.411611151	0.571	0.621	0.11041195	unID	FTL
UBB1	0.005528779	0.543838259	0.269	0.259	1	unID	UBB
DYNLL1	0.007442934	0.600306158	0.254	0.246	1	unID	DYNLL1
APOE1	0.008143634	0.426130275	0.324	0.321	1	unID	APOE
PCDH15	0	4.25237555	0.988	0.094	0	OPC	PCDH15
LHFPL3	0	4.175232293	0.98	0.117	0	OPC	LHFPL3
DSCAM	0	4.03275826	0.982	0.131	0	OPC	DSCAM
TNR	0	3.842593336	0.939	0.076	0	OPC	TNR
OPCML	0	3.707772896	0.972	0.149	0	OPC	OPCML
LUZP2	0	3.568016341	0.891	0.07	0	OPC	LUZP2
MMP16	0	3.441694835	0.832	0.055	0	OPC	MMP16
LRRC4C	0	3.392168945	0.992	0.31	0	OPC	LRRC4C
RP4-668E10.4	0	3.381243881	0.701	0.02	0	OPC	RP4-668E10.4
XYLT1	0	3.267388884	0.783	0.07	0	OPC	XYLT1
CSMD11	0	3.22951656	0.984	0.211	0	OPC	CSMD1
CA10	0	3.199087712	0.743	0.039	0	OPC	CA10
NXPH1	0	3.149615568	0.768	0.055	0	OPC	NXPH1
LRRTM4	0	3.075751254	0.966	0.213	0	OPC	LRRTM4
PTPRZ11	0	3.070548128	0.948	0.196	0	OPC	PTPRZ1
SNTG1	0	3.038930172	0.903	0.118	0	OPC	SNTG1
KCNIP41	0	3.031452386	0.967	0.21	0	OPC	KCNIP4
VCAN	0	3.026978898	0.832	0.086	0	OPC	VCAN
SOX61	0	2.905139067	0.853	0.153	0	OPC	SOX6
KCND21	0	2.868808505	0.88	0.119	0	OPC	KCND2
SLC35F1	0	2.823206806	0.833	0.138	0	OPC	SLC35F1
ATRNL1	0	2.79837583	0.738	0.072	0	OPC	ATRNL1
GRM7	0	2.784066006	0.758	0.086	0	OPC	GRM7
FGF141	0	2.784045298	0.936	0.163	0	OPC	FGF14
GPC6	0	2.71622354	0.686	0.072	0	OPC	GPC6
FGF12	0	2.714555698	0.774	0.115	0	OPC	FGF12
PDZRN4	0	2.69278187	0.599	0.051	0	OPC	PDZRN4
BRINP31	0	2.653374689	0.736	0.101	0	OPC	BRINP3
SEMA5A	0	2.642971901	0.678	0.077	0	OPC	SEMA5A
SEZ6L	0	2.578704203	0.577	0.042	0	OPC	SEZ6L
MEGF11	0	2.56755897	0.498	0.022	0	OPC	MEGF11
DCC	0	2.561958466	0.774	0.105	0	OPC	DCC
DPP6	0	2.555130675	0.914	0.22	0	OPC	DPP6
HS6ST3	0	2.550171576	0.637	0.059	0	OPC	HS6ST3
CSMD3	0	2.526836372	0.861	0.176	0	OPC	CSMD3
SGCZ	0	2.522540155	0.721	0.099	0	OPC	SGCZ
CHST11	0	2.521871218	0.73	0.106	0	OPC	CHST11
SCN1A	0	2.510762513	0.587	0.047	0	OPC	SCN1A
KCNMB2-AS1	0	2.497107705	0.563	0.057	0	OPC	KCNMB2-AS1
MDGA2	0	2.48908346	0.896	0.186	0	OPC	MDGA2
GRIK1	0	2.441547922	0.725	0.085	0	OPC	GRIK1
PID1	0	2.414905732	0.571	0.058	0	OPC	PID1
XKR4	0	2.36792853	0.554	0.057	0	OPC	XKR4
MIR3681HG	0	2.356538629	0.403	0.022	0	OPC	MIR3681HG
GRM5	0	2.343744618	0.6	0.069	0	OPC	GRM5
GRID2	0	2.332275779	0.907	0.204	0	OPC	GRID2
NTNG1	0	2.314618405	0.521	0.047	0	OPC	NTNG1
ZEB11	0	2.305756985	0.639	0.098	0	OPC	ZEB1
CNTNAP5	0	2.248414856	0.674	0.104	0	OPC	CNTNAP5
PTPRT	0	2.237316686	0.512	0.048	0	OPC	PTPRT
NCALD	0	2.225218345	0.468	0.042	0	OPC	NCALD
CHL11	0	2.220218834	0.647	0.117	0	OPC	CHL1
COL11A1	0	2.214216974	0.504	0.052	0	OPC	COL11A1
SMOC1	0	2.189780142	0.603	0.084	0	OPC	SMOC1
FAM155A1	0	2.188427415	0.887	0.245	0	OPC	FAM155A
NOVA1	0	2.177662548	0.879	0.301	0	OPC	NOVA1
DAB1	0	2.171206429	0.721	0.148	0	OPC	DAB1
NOVA1-AS1	0	2.159108191	0.343	0.014	0	OPC	NOVA1-AS1
NELL1	0	2.12711461	0.434	0.035	0	OPC	NELL1
TMEM132D	0	2.124873743	0.481	0.049	0	OPC	TMEM132D
PCDH71	0	2.088623842	0.659	0.137	0	OPC	PCDH7
NLGN4X	0	2.075427728	0.558	0.093	0	OPC	NLGN4X
COL9A1	0	2.066082701	0.366	0.016	0	OPC	COL9A1
SORCS3	0	2.055429749	0.424	0.034	0	OPC	SORCS3
PDZD2	0	2.040636049	0.691	0.159	0	OPC	PDZD2
MAP2	0	2.032764303	0.661	0.127	0	OPC	MAP2
DGKG1	0	2.028994291	0.568	0.101	0	OPC	DGKG
PTPRG1	0	2.022345254	0.656	0.147	0	OPC	PTPRG
NRCAM1	0	2.021734453	0.783	0.201	0	OPC	NRCAM
NLGN4Y	0	2.003478692	0.559	0.114	0	OPC	NLGN4Y
NRXN11	0	1.979611765	0.987	0.353	0	OPC	NRXN1
GRIK2	0	1.964964621	0.749	0.131	0	OPC	GRIK2
LINC01322	0	1.939237863	0.455	0.065	0	OPC	LINC01322
ZFPM2	0	1.931038168	0.642	0.138	0	OPC	ZFPM2
LINC005111	0	1.928560916	0.517	0.086	0	OPC	LINC00511
KLF121	0	1.91793394	0.562	0.114	0	OPC	KLF12
SCN3A	0	1.893364524	0.411	0.038	0	OPC	SCN3A
POU6F2	0	1.879692201	0.384	0.043	0	OPC	POU6F2
STK32A	0	1.84476509	0.323	0.017	0	OPC	STK32A
DLGAP1	0	1.831673543	0.754	0.168	0	OPC	DLGAP1
SHC3	0	1.831173551	0.356	0.03	0	OPC	SHC3
GPNMB	0	1.822385303	0.34	0.03	0	OPC	GPNMB
ABHD2	0	1.807134629	0.518	0.095	0	OPC	ABHD2
LRRK2	0	1.805152749	0.354	0.027	0	OPC	LRRK2
EPN2	0	1.795816671	0.762	0.241	0	OPC	EPN2
SLC8A1	0	1.775365465	0.636	0.13	0	OPC	SLC8A1
SHISA9	0	1.763213006	0.344	0.037	0	OPC	SHISA9
HECW1	0	1.761902618	0.334	0.03	0	OPC	HECW1
PDGFRA	0	1.746634421	0.291	0.011	0	OPC	PDGFRA
KHDRBS3	0	1.734962391	0.494	0.088	0	OPC	KHDRBS3
KIAA1217	0	1.706744126	0.404	0.054	0	OPC	KIAA1217
KCTD16	0	1.705979211	0.365	0.049	0	OPC	KCTD16
CDH13	0	1.702781936	0.451	0.072	0	OPC	CDH13
CALCRL	0	1.702418488	0.288	0.013	0	OPC	CALCRL
CTD-2058B24.2	0	1.693070479	0.365	0.049	0	OPC	CTD-2058B24.2
RIMS2	0	1.685490438	0.549	0.101	0	OPC	RIMS2
ADGRL31	0	1.674204139	0.925	0.434	0	OPC	ADGRL3
SCN9A	0	1.646941995	0.271	0.015	0	OPC	SCN9A
IL1RAP	0	1.646671479	0.287	0.021	0	OPC	IL1RAP
SORCS1	0	1.64176384	0.385	0.051	0	OPC	SORCS1
LRP1B1	0	1.635137604	0.996	0.61	0	OPC	LRP1B
LRRN1	0	1.62099578	0.326	0.038	0	OPC	LRRN1
SULF2	0	1.619393303	0.271	0.016	0	OPC	SULF2
SLC1A1	0	1.568710135	0.265	0.018	0	OPC	SLC1A1
MEG31	0	1.526585859	0.886	0.325	0	OPC	MEG3
BCHE	0	1.506017025	0.276	0.023	0	OPC	BCHE
RBFOX11	0	1.48553234	0.725	0.185	0	OPC	RBFOX1
NLGN11	0	1.467731933	0.981	0.561	0	OPC	NLGN1
RAPGEF4	2.86E-299	1.582483976	0.374	0.053	3.10E-295	OPC	RAPGEF4
CNTN11	2.97E-299	1.646277703	0.741	0.237	3.22E-295	OPC	CNTN1
GALNT13	8.86E-297	1.601383513	0.716	0.207	9.61E-293	OPC	GALNT13
KIF26B	3.40E-296	1.6114501	0.313	0.036	3.69E-292	OPC	KIF26B
ARPP21	3.73E-291	1.573069885	0.499	0.099	4.04E-287	OPC	ARPP21
REV3L1	6.38E-290	1.77926018	0.662	0.199	6.92E-286	OPC	REV3L
BCAN1	7.59E-289	1.633549656	0.539	0.121	8.23E-285	OPC	BCAN
UNC80	2.75E-288	1.65018335	0.385	0.061	2.98E-284	OPC	UNC80
KCNT2	2.08E-286	1.460586477	0.289	0.031	2.26E-282	OPC	KCNT2
TNK2	1.00E-285	1.650689902	0.483	0.097	1.08E-281	OPC	TNK2
GRIA2	1.57E-281	1.602676268	0.711	0.227	1.71E-277	OPC	GRIA2
CDH10	5.01E-279	1.688131309	0.433	0.082	5.44E-275	OPC	CDH10
GRIA3	5.68E-275	1.545834246	0.38	0.061	6.16E-271	OPC	GRIA3
FAM19A1	3.36E-274	1.688451976	0.369	0.059	3.65E-270	OPC	FAM19A1
SOX51	2.95E-273	1.607031831	0.603	0.162	3.21E-269	OPC	SOX5
PRRX1	4.97E-273	1.496743586	0.27	0.029	5.39E-269	OPC	PRRX1
FAM19A2	2.91E-271	1.591207534	0.42	0.076	3.16E-267	OPC	FAM19A2
TOX1	6.74E-269	1.678901605	0.434	0.085	7.32E-265	OPC	TOX
CCDC50	1.74E-268	1.506285481	0.321	0.043	1.89E-264	OPC	CCDC50
TMEM163	3.23E-266	1.356042269	0.268	0.029	3.51E-262	OPC	TMEM163
KAZN	1.55E-264	1.579275496	0.675	0.207	1.68E-260	OPC	KAZN
SLC24A3	3.91E-264	1.715832225	0.419	0.081	4.24E-260	OPC	SLC24A3
SORBS2	4.57E-263	1.505777943	0.316	0.043	4.96E-259	OPC	SORBS2
TANC2	1.33E-260	1.522521335	0.612	0.17	1.44E-256	OPC	TANC2
TENM1	8.66E-260	1.410909261	0.296	0.037	9.40E-256	OPC	TENM1
LRFN5	1.93E-259	1.567178799	0.325	0.046	2.10E-255	OPC	LRFN5
KCNIP1	1.00E-252	1.554770232	0.345	0.055	1.08E-248	OPC	KCNIP1
CSPG5	6.41E-252	1.5029326	0.328	0.049	6.95E-248	OPC	CSPG5
OPHN11	1.78E-249	1.585827977	0.628	0.19	1.93E-245	OPC	OPHN1
CASK	2.02E-249	1.561711821	0.443	0.093	2.19E-245	OPC	CASK
RP11-384F7.21	2.13E-245	1.364466708	0.762	0.265	2.31E-241	OPC	RP11-384F7.2
UST	4.20E-244	1.54012503	0.319	0.048	4.55E-240	OPC	UST
TMEM132C	7.44E-239	1.565864797	0.475	0.111	8.07E-235	OPC	TMEM132C
RGS6	7.96E-238	1.519857818	0.308	0.046	8.64E-234	OPC	RGS6
RNF150	1.44E-237	1.413748202	0.328	0.052	1.56E-233	OPC	RNF150
TRIO	1.68E-237	1.517224587	0.581	0.168	1.83E-233	OPC	TRIO
PLPP4	3.87E-237	1.371307959	0.294	0.04	4.20E-233	OPC	PLPP4
KCNMA11	1.78E-236	1.546305318	0.578	0.169	1.93E-232	OPC	KCNMA1
LRRC7	3.16E-236	1.44532294	0.754	0.283	3.42E-232	OPC	LRRC7
LSAMP1	9.32E-236	1.066951329	0.989	0.607	1.01E-231	OPC	LSAMP
SLC2A13	1.57E-230	1.391559104	0.385	0.073	1.71E-226	OPC	SLC2A13
SDC3	1.48E-228	1.425317884	0.256	0.032	1.60E-224	OPC	SDC3
GRIA4	5.60E-225	1.384171092	0.642	0.202	6.07E-221	OPC	GRIA4
FAM110B	7.78E-225	1.46365821	0.296	0.045	8.44E-221	OPC	FAM110B
CACNA1A	3.74E-220	1.497181549	0.384	0.078	4.06E-216	OPC	CACNA1A
CSMD2	1.48E-218	1.426216882	0.404	0.085	1.61E-214	OPC	CSMD2
DISC1	2.30E-218	1.319227552	0.366	0.068	2.50E-214	OPC	DISC1
ZNF462	3.71E-218	1.538134133	0.483	0.125	4.02E-214	OPC	ZNF462
RGS71	5.04E-214	1.417151713	0.546	0.158	5.47E-210	OPC	RGS7
PCDH11X	1.40E-213	1.368395103	0.288	0.044	1.52E-209	OPC	PCDH11X
DGKI	4.57E-213	1.396357112	0.375	0.075	4.96E-209	OPC	DGKI
RORA1	2.65E-209	1.009714584	0.853	0.338	2.88E-205	OPC	RORA
PLPPR1	3.18E-208	1.352121976	0.525	0.143	3.45E-204	OPC	PLPPR1
CNTN3	9.80E-206	1.386503924	0.258	0.036	1.06E-201	OPC	CNTN3
C10orf111	7.08E-205	1.104585643	0.526	0.148	7.69E-201	OPC	C10orf11
SGCD1	3.64E-203	1.383418863	0.621	0.209	3.95E-199	OPC	SGCD
NTRK31	5.42E-203	1.434759651	0.5	0.141	5.88E-199	OPC	NTRK3
ADAMTS171	1.11E-202	1.439709802	0.34	0.067	1.20E-198	OPC	ADAMTS17
DMD	2.62E-197	1.294827642	0.773	0.34	2.84E-193	OPC	DMD
MYO16	9.95E-197	1.344058589	0.253	0.037	1.08E-192	OPC	MYO16
SLC44A5	2.32E-196	1.346609638	0.294	0.05	2.52E-192	OPC	SLC44A5
MARCKS	5.86E-196	1.366043607	0.294	0.05	6.36E-192	OPC	MARCKS
PLCB11	1.43E-195	1.279026405	0.585	0.187	1.55E-191	OPC	PLCB1
NOL4	5.45E-194	1.419963852	0.334	0.067	5.91E-190	OPC	NOL4
SCN2A	3.93E-193	1.263270765	0.28	0.046	4.26E-189	OPC	SCN2A
ANKS1B	5.68E-188	1.242477293	0.84	0.448	6.16E-184	OPC	ANKS1B
ARHGAP42	7.09E-185	1.334683665	0.294	0.054	7.69E-181	OPC	ARHGAP42
THRB	1.42E-184	1.342272925	0.386	0.092	1.54E-180	OPC	THRB
ZDHHC14	7.80E-184	1.418984695	0.404	0.099	8.46E-180	OPC	ZDHHC14
PTPRE	5.27E-183	1.226291927	0.329	0.066	5.72E-179	OPC	PTPRE
LRRTM3	1.37E-180	1.225194872	0.523	0.155	1.48E-176	OPC	LRRTM3
ALK	1.59E-180	1.434123078	0.281	0.051	1.72E-176	OPC	ALK
PLEKHH2	3.41E-180	1.223494227	0.278	0.048	3.70E-176	OPC	PLEKHH2
STXBP5L	1.13E-179	1.220834724	0.393	0.094	1.22E-175	OPC	STXBP5L
KIF13A	3.86E-177	1.382477582	0.638	0.249	4.19E-173	OPC	KIF13A
RP11-436D23.11	1.65E-176	1.250875818	0.604	0.213	1.78E-172	OPC	RP11-436D23.1
C1orf211	4.46E-176	1.366822069	0.36	0.084	4.84E-172	OPC	C1orf21
RAB31	2.35E-171	1.230409091	0.318	0.067	2.55E-167	OPC	RAB31
IPO9-AS1	6.45E-169	1.371481777	0.342	0.078	7.00E-165	OPC	IPO9-AS1
TMEM1081	3.96E-165	1.333991297	0.402	0.108	4.29E-161	OPC	TMEM108
NAV21	3.77E-163	1.2607111	0.615	0.241	4.09E-159	OPC	NAV2
ADGRB31	5.48E-163	0.970541229	0.929	0.572	5.95E-159	OPC	ADGRB3
NTM1	1.20E-162	0.902135824	0.943	0.543	1.30E-158	OPC	NTM
NAV1	1.17E-161	1.226731625	0.604	0.227	1.27E-157	OPC	NAV1
GLCCI1	5.25E-161	1.288900294	0.31	0.067	5.70E-157	OPC	GLCCI1
RIMS1	9.68E-161	1.118291533	0.324	0.071	1.05E-156	OPC	RIMS1
NEGR1	1.32E-160	1.209863798	0.545	0.187	1.43E-156	OPC	NEGR1
CDK14	2.03E-160	1.262381484	0.377	0.098	2.20E-156	OPC	CDK14
AGAP11	8.22E-157	1.166806043	0.783	0.404	8.91E-153	OPC	AGAP1
GPM6A1	4.87E-153	0.530587583	0.835	0.343	5.29E-149	OPC	GPM6A
SCRG1	5.02E-153	1.291522921	0.303	0.068	5.45E-149	OPC	SCRG1
ARHGAP31	5.22E-153	1.328900772	0.301	0.067	5.66E-149	OPC	ARHGAP31
OLIG11	1.13E-150	1.100754162	0.595	0.214	1.22E-146	OPC	OLIG1
PDE4D1	1.93E-150	1.114308277	0.7	0.305	2.10E-146	OPC	PDE4D
ASAP11	1.32E-148	1.230574879	0.497	0.171	1.43E-144	OPC	ASAP1
CTD-2537O9.1	4.64E-148	1.295526408	0.269	0.056	5.04E-144	OPC	CTD-2537O9.1
CSRNP3	9.76E-145	1.164853449	0.353	0.092	1.06E-140	OPC	CSRNP3
DGKB	1.27E-142	1.224937229	0.31	0.074	1.38E-138	OPC	DGKB
PDE7B1	1.78E-141	1.266753757	0.348	0.094	1.93E-137	OPC	PDE7B
ASTN2	1.19E-140	1.178529309	0.627	0.272	1.29E-136	OPC	ASTN2
ST8SIA1	3.28E-137	1.197238745	0.25	0.052	3.55E-133	OPC	ST8SIA1
CACNA2D3	9.17E-136	1.003962082	0.353	0.094	9.95E-132	OPC	CACNA2D3
ADARB2	8.43E-135	0.92502425	0.603	0.238	9.15E-131	OPC	ADARB2
MYT1L	1.36E-134	1.122411002	0.27	0.059	1.47E-130	OPC	MYT1L
KAT2B	2.47E-133	1.108678219	0.569	0.224	2.68E-129	OPC	KAT2B
PDE8B	7.92E-132	1.085374236	0.254	0.054	8.60E-128	OPC	PDE8B
RUNX1T1	8.95E-131	1.103589663	0.351	0.097	9.71E-127	OPC	RUNX1T1
USP24	2.56E-126	1.133387283	0.385	0.118	2.77E-122	OPC	USP24
SERPINE21	2.75E-125	1.116198495	0.34	0.096	2.98E-121	OPC	SERPINE2
TRIM91	3.86E-125	1.04257817	0.576	0.238	4.19E-121	OPC	TRIM9
LSAMP-AS11	8.25E-125	1.097761696	0.419	0.137	8.96E-121	OPC	LSAMP-AS1
CTD-2341M24.1	5.39E-124	1.110078442	0.266	0.062	5.85E-120	OPC	CTD-2341M24.1
RIN2	1.34E-123	1.156681976	0.34	0.098	1.45E-119	OPC	RIN2
SAMD4A1	1.53E-123	1.151766622	0.363	0.11	1.67E-119	OPC	SAMD4A
MTSS1	2.20E-121	1.040447815	0.39	0.12	2.39E-117	OPC	MTSS1
ASTN11	2.62E-121	1.133789447	0.327	0.094	2.85E-117	OPC	ASTN1
RPL13	1.34E-118	1.11419771	0.612	0.274	1.45E-114	OPC	RPL13
ERC2	5.18E-118	1.060040454	0.303	0.081	5.62E-114	OPC	ERC2
MACROD21	1.23E-116	1.099856356	0.52	0.21	1.33E-112	OPC	MACROD2
TTTY14	1.65E-114	1.163857611	0.344	0.106	1.79E-110	OPC	TTTY14
OLIG2	6.21E-114	0.964641282	0.341	0.098	6.74E-110	OPC	OLIG2
AFF3	6.84E-114	0.983706723	0.25	0.059	7.42E-110	OPC	AFF3
CCSER1	9.15E-113	1.035851946	0.359	0.11	9.93E-109	OPC	CCSER1
LRP11	2.98E-112	1.060894595	0.333	0.1	3.23E-108	OPC	LRP1
TMEM132B1	6.72E-111	1.093125133	0.333	0.102	7.29E-107	OPC	TMEM132B
C1orf611	1.15E-109	0.885961042	0.558	0.229	1.24E-105	OPC	C1orf61
XKR6	7.26E-106	1.065406787	0.308	0.091	7.88E-102	OPC	XKR6
CNTN5	1.23E-103	0.761082994	0.361	0.117	1.33E-99	OPC	CNTN5
BRINP11	5.97E-103	1.05617083	0.296	0.087	6.47E-99	OPC	BRINP1
PEAK1	7.91E-103	0.95664491	0.481	0.191	8.58E-99	OPC	PEAK1
SNAP91	2.62E-102	1.057405684	0.255	0.067	2.85E-98	OPC	SNAP91
PRKCA1	1.06E-99	0.937857444	0.601	0.282	1.15E-95	OPC	PRKCA
SCD51	1.16E-98	0.790971707	0.759	0.41	1.26E-94	OPC	SCD5
THSD7A	2.40E-97	0.996315372	0.273	0.078	2.60E-93	OPC	THSD7A
TSPAN7	5.05E-97	0.995291298	0.274	0.079	5.47E-93	OPC	TSPAN7
LDLRAD3	1.35E-96	0.940973022	0.359	0.122	1.47E-92	OPC	LDLRAD3
CTNNA21	2.88E-96	0.278371911	0.794	0.378	3.12E-92	OPC	CTNNA2
RP11-444D3.11	3.43E-95	1.011678538	0.342	0.116	3.72E-91	OPC	RP11-444D3.1
RALYL	1.23E-94	0.929417532	0.271	0.076	1.33E-90	OPC	RALYL
MAML21	2.94E-94	0.909938484	0.649	0.324	3.19E-90	OPC	MAML2
DIAPH2	9.67E-94	0.894282058	0.276	0.08	1.05E-89	OPC	DIAPH2
CADPS	1.39E-93	0.902321581	0.277	0.081	1.51E-89	OPC	CADPS
TAOK3	2.74E-92	0.923266749	0.502	0.219	2.97E-88	OPC	TAOK3
TMEM178B1	1.58E-90	1.00497741	0.296	0.095	1.71E-86	OPC	TMEM178B
FRY	3.15E-90	0.872009269	0.289	0.088	3.42E-86	OPC	FRY
NRG31	6.61E-89	0.356727404	0.75	0.333	7.17E-85	OPC	NRG3
CTTNBP2	2.21E-88	0.89013918	0.419	0.162	2.40E-84	OPC	CTTNBP2
CSGALNACT11	2.55E-88	0.83329124	0.423	0.164	2.77E-84	OPC	CSGALNACT1
NKAIN31	3.59E-84	0.499549795	0.481	0.192	3.90E-80	OPC	NKAIN3
CPEB41	4.61E-83	0.887790174	0.455	0.196	5.00E-79	OPC	CPEB4
NBEA	4.74E-83	0.791344863	0.465	0.195	5.15E-79	OPC	NBEA
GDAP1	9.09E-81	0.932144847	0.345	0.127	9.87E-77	OPC	GDAP1
ZNF385D	6.36E-79	0.464151038	0.261	0.079	6.90E-75	OPC	ZNF385D
ATP13A41	3.19E-78	0.938299924	0.276	0.093	3.46E-74	OPC	ATP13A4
MYO5A	5.73E-78	0.817114845	0.424	0.175	6.21E-74	OPC	MYO5A
PTN1	8.04E-78	0.77648171	0.51	0.234	8.72E-74	OPC	PTN
FHIT	2.60E-76	0.758448956	0.685	0.389	2.82E-72	OPC	FHIT
CST31	4.02E-75	0.702210107	0.618	0.31	4.36E-71	OPC	CST3
ATP10B1	1.94E-74	0.725381946	0.444	0.188	2.11E-70	OPC	ATP10B
HLA-B	4.09E-74	0.872318104	0.285	0.098	4.44E-70	OPC	HLA-B
UNC79	6.21E-74	0.80490617	0.338	0.128	6.74E-70	OPC	UNC79
FLRT21	4.70E-72	0.841972555	0.303	0.111	5.10E-68	OPC	FLRT2
PARD31	2.08E-69	0.74199141	0.426	0.187	2.25E-65	OPC	PARD3
ITPR21	2.26E-68	0.584182747	0.526	0.249	2.45E-64	OPC	ITPR2
SPATA6	1.16E-67	0.771556251	0.408	0.179	1.26E-63	OPC	SPATA6
PPP1R9A1	1.58E-67	0.735116306	0.523	0.26	1.72E-63	OPC	PPP1R9A
HDAC9	2.73E-67	0.725659179	0.327	0.125	2.96E-63	OPC	HDAC9
ITM2C1	1.08E-66	0.827065602	0.341	0.139	1.17E-62	OPC	ITM2C
MTSS1L1	1.60E-66	0.79342827	0.273	0.098	1.73E-62	OPC	MTSS1L
MBD5	8.58E-66	0.729186439	0.556	0.293	9.31E-62	OPC	MBD5
SGIP11	1.78E-65	0.734666821	0.492	0.241	1.93E-61	OPC	SGIP1
PPP1R12A1	7.57E-65	0.823739681	0.34	0.141	8.21E-61	OPC	PPP1R12A
ERBB41	8.84E-65	0.438161661	0.923	0.649	9.59E-61	OPC	ERBB4
NFIB1	1.80E-63	0.726458867	0.532	0.273	1.95E-59	OPC	NFIB
CTNND21	3.25E-63	0.507595328	0.803	0.482	3.53E-59	OPC	CTNND2
ATP2B1	8.71E-63	0.626968114	0.292	0.108	9.45E-59	OPC	ATP2B1
DANT21	9.39E-63	0.796765323	0.32	0.13	1.02E-58	OPC	DANT2
LPP1	1.29E-62	0.716785132	0.474	0.23	1.40E-58	OPC	LPP
MSRA1	1.75E-62	0.754086165	0.33	0.136	1.90E-58	OPC	MSRA
SETD5	2.32E-62	0.787837816	0.411	0.189	2.51E-58	OPC	SETD5
TRAF3IP2-AS11	2.18E-61	0.815242132	0.324	0.134	2.36E-57	OPC	TRAF3IP2-AS1
PALLD1	3.20E-61	0.818883791	0.271	0.103	3.47E-57	OPC	PALLD
ZSWIM6	5.61E-58	0.697795258	0.647	0.39	6.09E-54	OPC	ZSWIM6
SLC6A1-AS11	6.43E-58	0.826812753	0.274	0.107	6.97E-54	OPC	SLC6A1-AS1
PIGN	6.90E-58	0.781248027	0.276	0.106	7.48E-54	OPC	PIGN
APBB21	1.99E-56	0.578918829	0.549	0.283	2.16E-52	OPC	APBB2
DNER	2.90E-56	0.629416883	0.456	0.222	3.14E-52	OPC	DNER
DSCAML1	5.08E-56	0.704031533	0.374	0.167	5.51E-52	OPC	DSCAML1
PPFIA21	6.32E-56	0.674121563	0.521	0.275	6.86E-52	OPC	PPFIA2
ATP2B41	9.96E-56	0.778886137	0.26	0.101	1.08E-51	OPC	ATP2B4
KCNQ1OT1	2.53E-54	0.716136334	0.272	0.105	2.74E-50	OPC	KCNQ1OT1
NR3C21	1.20E-53	0.72897595	0.314	0.134	1.30E-49	OPC	NR3C2
PLD5	1.72E-53	0.644708885	0.312	0.13	1.87E-49	OPC	PLD5
APOD1	1.82E-53	0.657108648	0.668	0.403	1.97E-49	OPC	APOD
ZDHHC21	3.05E-53	0.736956253	0.274	0.11	3.30E-49	OPC	ZDHHC21
SNAP25	7.99E-51	0.553337192	0.25	0.096	8.67E-47	OPC	SNAP25
SPRED1	4.11E-50	0.671898422	0.282	0.117	4.46E-46	OPC	SPRED1
ESRRG1	8.95E-50	0.704510854	0.411	0.208	9.71E-46	OPC	ESRRG
PIK3R1	2.62E-49	0.617679289	0.421	0.209	2.84E-45	OPC	PIK3R1
NPAS31	3.01E-49	0.361303288	0.935	0.678	3.27E-45	OPC	NPAS3
PRKD11	3.79E-49	0.697029207	0.354	0.168	4.11E-45	OPC	PRKD1
ADGRG11	7.27E-48	0.698113466	0.267	0.111	7.89E-44	OPC	ADGRG1
LARGE	2.87E-47	0.686073305	0.301	0.133	3.11E-43	OPC	LARGE
LHFP1	3.12E-46	0.655491516	0.297	0.133	3.38E-42	OPC	LHFP
UBA6-AS1	4.37E-46	0.713992199	0.281	0.124	4.74E-42	OPC	UBA6-AS1
JAZF1	1.91E-45	0.597032762	0.265	0.111	2.07E-41	OPC	JAZF1
OXR1	3.97E-45	0.435203415	0.342	0.158	4.31E-41	OPC	OXR1
SH3D191	7.84E-45	0.495490813	0.502	0.264	8.50E-41	OPC	SH3D19
RAMP1	4.10E-44	0.685318656	0.25	0.105	4.45E-40	OPC	RAMP1
CHD7	6.59E-44	0.572778666	0.306	0.136	7.15E-40	OPC	CHD7
ANKRD28	7.73E-44	0.554686907	0.404	0.204	8.38E-40	OPC	ANKRD28
PARK21	1.19E-43	0.580075458	0.521	0.299	1.30E-39	OPC	PARK2
TSC22D1	1.33E-43	0.607839594	0.351	0.17	1.45E-39	OPC	TSC22D1
CAMSAP2	8.14E-43	0.606558026	0.311	0.144	8.83E-39	OPC	CAMSAP2
HIP1R	2.10E-42	0.550404535	0.365	0.181	2.28E-38	OPC	HIP1R
TTC281	3.33E-39	0.616059153	0.364	0.188	3.61E-35	OPC	TTC28
MAPK8	4.48E-39	0.596530852	0.296	0.141	4.86E-35	OPC	MAPK8
NSF	7.21E-39	0.590694162	0.25	0.11	7.82E-35	OPC	NSF
ARNT21	3.42E-37	0.594703535	0.319	0.16	3.71E-33	OPC	ARNT2
SRGAP31	2.03E-36	0.588417855	0.251	0.115	2.20E-32	OPC	SRGAP3
PHF14	2.14E-35	0.531339927	0.318	0.16	2.33E-31	OPC	PHF14
TANC1	2.45E-35	0.506984199	0.261	0.119	2.66E-31	OPC	TANC1
KIZ	3.18E-35	0.493421021	0.266	0.122	3.45E-31	OPC	KIZ
ZNF704	5.02E-35	0.465652162	0.359	0.185	5.45E-31	OPC	ZNF704
CDH21	9.79E-35	0.534812544	0.271	0.13	1.06E-30	OPC	CDH2
SMYD31	2.68E-34	0.474615532	0.4	0.221	2.90E-30	OPC	SMYD3
MIR99AHG1	3.12E-34	0.314735372	0.73	0.466	3.38E-30	OPC	MIR99AHG
NFIA1	3.50E-34	0.415700493	0.691	0.441	3.79E-30	OPC	NFIA
TCF7L21	4.24E-34	0.576893989	0.251	0.118	4.60E-30	OPC	TCF7L2
UGGT2	4.46E-34	0.55390572	0.289	0.143	4.84E-30	OPC	UGGT2
ZCCHC24	2.12E-33	0.46075724	0.289	0.139	2.30E-29	OPC	ZCCHC24
PHACTR3	5.30E-33	0.527532217	0.409	0.231	5.75E-29	OPC	PHACTR3
FER	1.15E-32	0.537576678	0.341	0.183	1.25E-28	OPC	FER
CRB11	1.38E-32	0.545331506	0.288	0.145	1.50E-28	OPC	CRB1
NEBL1	1.62E-32	0.280136472	0.414	0.222	1.76E-28	OPC	NEBL
HLA-A	3.38E-32	0.521659118	0.261	0.125	3.66E-28	OPC	HLA-A
TCF4	3.98E-32	0.409881451	0.689	0.467	4.32E-28	OPC	TCF4
JMJD1C	2.14E-31	0.420793144	0.532	0.327	2.33E-27	OPC	JMJD1C
LRBA	4.61E-31	0.470708428	0.318	0.166	5.01E-27	OPC	LRBA
AKT3	1.01E-30	0.448545073	0.564	0.363	1.10E-26	OPC	AKT3
NF1	3.32E-30	0.46385104	0.451	0.269	3.61E-26	OPC	NF1
COBL1	4.77E-30	0.38161584	0.429	0.247	5.17E-26	OPC	COBL
BCAS11	8.72E-30	0.379693805	0.439	0.243	9.46E-26	OPC	BCAS1
PPA2	1.23E-29	0.498888388	0.272	0.137	1.34E-25	OPC	PPA2
MAPK101	1.40E-29	0.340996491	0.471	0.275	1.52E-25	OPC	MAPK10
CAMTA11	2.42E-29	0.488515662	0.419	0.247	2.63E-25	OPC	CAMTA1
FYN1	6.77E-29	0.44576383	0.433	0.26	7.35E-25	OPC	FYN
EIF4G3	3.43E-28	0.387370524	0.472	0.287	3.72E-24	OPC	EIF4G3
DOCK3	4.05E-28	0.338058996	0.522	0.322	4.39E-24	OPC	DOCK3
SERINC5	1.11E-27	0.444553863	0.329	0.18	1.21E-23	OPC	SERINC5
FOXN3	1.27E-27	0.424684134	0.333	0.187	1.38E-23	OPC	FOXN3
SGMS1	2.66E-27	0.425724582	0.362	0.204	2.89E-23	OPC	SGMS1
KCTD8	1.52E-26	0.427020661	0.267	0.138	1.65E-22	OPC	KCTD8
DBI1	1.76E-26	0.528017852	0.285	0.154	1.91E-22	OPC	DBI
FTX1	2.40E-26	0.33167886	0.63	0.418	2.60E-22	OPC	FTX
RAB6A	2.81E-26	0.420285259	0.255	0.13	3.05E-22	OPC	RAB6A
TNKS	3.21E-26	0.447076989	0.412	0.248	3.48E-22	OPC	TNKS
MAP3K51	3.35E-26	0.436384126	0.269	0.143	3.64E-22	OPC	MAP3K5
MYCBP2	1.33E-25	0.406053436	0.342	0.195	1.44E-21	OPC	MYCBP2
FAM49B	5.94E-25	0.341542179	0.273	0.143	6.44E-21	OPC	FAM49B
PTPRM	8.67E-25	0.373533161	0.287	0.156	9.40E-21	OPC	PTPRM
GSK3B	1.50E-24	0.433952298	0.258	0.137	1.63E-20	OPC	GSK3B
SOBP1	5.39E-24	0.463102994	0.277	0.153	5.85E-20	OPC	SOBP
SPIDR	1.42E-23	0.404140568	0.281	0.155	1.54E-19	OPC	SPIDR
DCLK21	3.82E-23	0.286409866	0.292	0.162	4.14E-19	OPC	DCLK2
RTN1	5.04E-23	0.367214556	0.275	0.149	5.47E-19	OPC	RTN1
EHBP11	1.37E-22	0.375269246	0.283	0.159	1.49E-18	OPC	EHBP1
EXOC4	4.28E-22	0.3956285	0.402	0.252	4.64E-18	OPC	EXOC4
RABGAP1L	4.34E-22	0.277876305	0.414	0.25	4.71E-18	OPC	RABGAP1L
PDE4DIP1	4.39E-22	0.286505809	0.428	0.265	4.76E-18	OPC	PDE4DIP
CHCHD3	7.88E-21	0.354264226	0.288	0.165	8.55E-17	OPC	CHCHD3
PPP3CA	1.40E-20	0.30952461	0.37	0.225	1.52E-16	OPC	PPP3CA
PCDH9-AS21	5.36E-20	0.421944469	0.344	0.213	5.82E-16	OPC	PCDH9-AS2
CHD91	9.99E-20	0.357074848	0.473	0.316	1.08E-15	OPC	CHD9
NCOA11	1.31E-19	0.355328899	0.509	0.348	1.42E-15	OPC	NCOA1
RBFOX21	2.34E-19	0.355812432	0.288	0.17	2.54E-15	OPC	RBFOX2
ZNF518A1	4.23E-19	0.398351302	0.277	0.164	4.59E-15	OPC	ZNF518A
FBXL171	2.58E-18	0.36788562	0.322	0.201	2.80E-14	OPC	FBXL17
KANSL1L	4.43E-18	0.282751041	0.27	0.157	4.81E-14	OPC	KANSL1L
NCOA2	7.03E-18	0.26291799	0.327	0.2	7.63E-14	OPC	NCOA2
R3HDM1	9.91E-18	0.367310952	0.25	0.146	1.08E-13	OPC	R3HDM1
RAB2A	1.45E-17	0.297241576	0.251	0.144	1.58E-13	OPC	RAB2A
RAPGEF2	2.15E-17	0.324117606	0.258	0.151	2.34E-13	OPC	RAPGEF2
MAGI1	3.07E-17	0.25745813	0.412	0.268	3.33E-13	OPC	MAGI1
LINC004611	6.11E-17	0.290303423	0.31	0.19	6.63E-13	OPC	LINC00461
MED13L	9.31E-17	0.266840505	0.409	0.268	1.01E-12	OPC	MED13L
HIF3A1	1.01E-16	0.257939376	0.301	0.185	1.09E-12	OPC	HIF3A
MYO9A1	2.26E-16	0.34457523	0.264	0.161	2.45E-12	OPC	MYO9A
NAALADL2	2.84E-16	0.253119304	0.421	0.28	3.08E-12	OPC	NAALADL2
ARID1B	3.73E-16	0.280424721	0.429	0.291	4.05E-12	OPC	ARID1B
ZHX21	4.24E-16	0.293838126	0.289	0.179	4.60E-12	OPC	ZHX2
ARHGAP321	6.71E-16	0.354506499	0.251	0.154	7.28E-12	OPC	ARHGAP32
CDKAL1	7.05E-16	0.272668542	0.289	0.177	7.65E-12	OPC	CDKAL1
SFPQ	1.07E-15	0.284822974	0.285	0.175	1.16E-11	OPC	SFPQ
PBX11	2.20E-15	0.25034997	0.36	0.235	2.39E-11	OPC	PBX1
AC012593.1	6.23E-15	0.342170771	0.281	0.177	6.76E-11	OPC	AC012593.1
EPC1	1.22E-12	0.270043241	0.263	0.168	1.33E-08	OPC	EPC1
SBF21	3.44E-12	0.267227426	0.333	0.226	3.73E-08	OPC	SBF2
TMEM161B-AS11	3.52E-12	0.252545211	0.392	0.276	3.82E-08	OPC	TMEM161B-AS1
PHACTR11	4.01E-12	0.258547341	0.25	0.161	4.35E-08	OPC	PHACTR1
BRAF	1.21E-11	0.268729107	0.279	0.186	1.31E-07	OPC	BRAF
ROBO2	0	3.722673511	0.621	0.088	0	neuron	ROBO2
SYT1	0	3.444116608	0.849	0.107	0	neuron	SYT1
RBFOX12	0	3.344600447	0.899	0.196	0	neuron	RBFOX1
CNTN51	0	3.303154547	0.67	0.11	0	neuron	CNTN5
KCNQ5	0	2.976171517	0.491	0.039	0	neuron	KCNQ5
ZNF385D1	0	2.950321593	0.549	0.071	0	neuron	ZNF385D
GRIK21	0	2.900075311	0.838	0.148	0	neuron	GRIK2
DLGAP11	0	2.823851445	0.825	0.185	0	neuron	DLGAP1
LINGO2	0	2.821478718	0.536	0.039	0	neuron	LINGO2
FSTL5	0	2.770113015	0.576	0.068	0	neuron	FSTL5
SYNPR	0	2.749533739	0.465	0.03	0	neuron	SYNPR
GALNTL6	0	2.739630536	0.442	0.046	0	neuron	GALNTL6
CCSER11	0	2.731575954	0.768	0.098	0	neuron	CCSER1
MTUS2	0	2.61773591	0.527	0.034	0	neuron	MTUS2
RIMS21	0	2.615913301	0.749	0.107	0	neuron	RIMS2
KCNC2	0	2.556761237	0.492	0.019	0	neuron	KCNC2
RP11-123O10.4	0	2.55105156	0.44	0.035	0	neuron	RP11-123O10.4
FGF142	0	2.541487657	0.893	0.192	0	neuron	FGF14
GRIP1	0	2.531998654	0.487	0.038	0	neuron	GRIP1
STXBP5L1	0	2.488190605	0.645	0.092	0	neuron	STXBP5L
CNTN4	0	2.424942208	0.527	0.054	0	neuron	CNTN4
CACNA1B	0	2.401140722	0.524	0.035	0	neuron	CACNA1B
GRIN2A	0	2.390231878	0.464	0.043	0	neuron	GRIN2A
FRMPD4	0	2.380471423	0.5	0.054	0	neuron	FRMPD4
GRIA1	0	2.374030069	0.549	0.07	0	neuron	GRIA1
GABRB2	0	2.364120314	0.517	0.032	0	neuron	GABRB2
RIMS11	0	2.328840136	0.535	0.069	0	neuron	RIMS1
GRIN2B	0	2.285059383	0.497	0.039	0	neuron	GRIN2B
CHRM3	0	2.279510371	0.448	0.053	0	neuron	CHRM3
MEG32	0	2.267312215	0.937	0.343	0	neuron	MEG3
MYT1L1	0	2.206110716	0.53	0.053	0	neuron	MYT1L
WBSCR17	0	2.196412082	0.438	0.029	0	neuron	WBSCR17
CELF4	0	2.191005586	0.442	0.023	0	neuron	CELF4
ATP8A2	0	2.176415873	0.509	0.046	0	neuron	ATP8A2
UNC13C	0	2.163858737	0.281	0.013	0	neuron	UNC13C
KCNH7	0	2.05037848	0.341	0.024	0	neuron	KCNH7
SYN2	0	2.019911401	0.434	0.042	0	neuron	SYN2
GRIN1	0	1.970383832	0.489	0.054	0	neuron	GRIN1
ADGRL2	0	1.933294739	0.311	0.021	0	neuron	ADGRL2
PAK3	0	1.917955051	0.426	0.035	0	neuron	PAK3
HCN1	0	1.901596014	0.352	0.02	0	neuron	HCN1
DLX6-AS1	0	1.860591123	0.295	0.013	0	neuron	DLX6-AS1
GABBR2	0	1.853045487	0.361	0.022	0	neuron	GABBR2
KCNJ3	0	1.846127562	0.39	0.029	0	neuron	KCNJ3
PCSK2	0	1.720790903	0.285	0.015	0	neuron	PCSK2
SNRPN	0	1.682248614	0.338	0.028	0	neuron	SNRPN
PCLO	1.93E-306	2.049269188	0.446	0.054	2.10E-302	neuron	PCLO
RBFOX3	1.22E-300	1.673057684	0.267	0.016	1.32E-296	neuron	RBFOX3
CADPS1	1.92E-299	2.089175261	0.517	0.076	2.09E-295	neuron	CADPS
SRRM4	1.87E-296	1.534961537	0.254	0.014	2.03E-292	neuron	SRRM4
ASIC2	2.59E-295	2.745603038	0.461	0.063	2.81E-291	neuron	ASIC2
ZNF385B	1.27E-292	1.884852943	0.278	0.019	1.37E-288	neuron	ZNF385B
CDH18	1.36E-282	2.504597852	0.393	0.044	1.47E-278	neuron	CDH18
CCDC85A	6.70E-281	1.483928255	0.292	0.022	7.27E-277	neuron	CCDC85A
ANKRD30BL	1.11E-276	1.650819856	0.304	0.025	1.20E-272	neuron	ANKRD30BL
SLC4A10	1.09E-272	1.807916385	0.38	0.042	1.19E-268	neuron	SLC4A10
PTPRN2	9.07E-270	1.767332281	0.427	0.055	9.84E-266	neuron	PTPRN2
CNTNAP2	9.24E-269	2.869858418	0.871	0.381	1.00E-264	neuron	CNTNAP2
NRG1	3.28E-266	2.450621478	0.319	0.03	3.56E-262	neuron	NRG1
SRRM3	4.95E-266	1.475518123	0.265	0.019	5.37E-262	neuron	SRRM3
SNAP251	4.92E-263	2.264423559	0.525	0.088	5.34E-259	neuron	SNAP25
RAB3C	2.19E-262	1.749243213	0.328	0.032	2.38E-258	neuron	RAB3C
CELF5	2.62E-261	1.459312374	0.268	0.02	2.85E-257	neuron	CELF5
UNC5D	1.75E-260	2.32907402	0.431	0.06	1.90E-256	neuron	UNC5D
GABRG3	1.25E-256	1.562240568	0.285	0.024	1.35E-252	neuron	GABRG3
RGS72	6.98E-248	1.99970649	0.678	0.165	7.57E-244	neuron	RGS7
AC159540.1	5.46E-246	1.60954895	0.328	0.034	5.92E-242	neuron	AC159540.1
OXR11	1.14E-244	2.106088572	0.637	0.15	1.24E-240	neuron	OXR1
SCN2A1	1.42E-243	1.754747053	0.385	0.049	1.54E-239	neuron	SCN2A
DCLK1	1.29E-240	1.577960602	0.453	0.068	1.40E-236	neuron	DCLK1
RALYL1	5.65E-236	2.538163493	0.45	0.074	6.13E-232	neuron	RALYL
MEF2C	1.52E-233	1.731692095	0.577	0.117	1.65E-229	neuron	MEF2C
NRXN31	3.16E-232	1.934025986	0.934	0.459	3.42E-228	neuron	NRXN3
FGF121	1.49E-231	1.7003169	0.648	0.145	1.62E-227	neuron	FGF12
FRMD4A	9.17E-230	1.849759213	0.678	0.179	9.95E-226	neuron	FRMD4A
PLCB12	1.26E-223	2.032113466	0.696	0.196	1.37E-219	neuron	PLCB1
SNTG11	1.72E-220	2.000442335	0.647	0.159	1.86E-216	neuron	SNTG1
ZNF804A	2.58E-213	1.84397684	0.312	0.037	2.80E-209	neuron	ZNF804A
MACROD22	8.02E-213	1.919618334	0.711	0.211	8.70E-209	neuron	MACROD2
RELN	4.04E-212	2.475539565	0.331	0.043	4.38E-208	neuron	RELN
MAP21	1.36E-210	1.650935766	0.626	0.148	1.47E-206	neuron	MAP2
MCTP1	1.79E-209	1.68907101	0.326	0.041	1.95E-205	neuron	MCTP1
NMNAT2	4.32E-208	1.479813707	0.3	0.034	4.69E-204	neuron	NMNAT2
PAM	2.54E-204	1.70496681	0.388	0.06	2.76E-200	neuron	PAM
LRFN51	5.24E-203	1.678737165	0.369	0.054	5.69E-199	neuron	LRFN5
EPHA61	7.98E-202	1.914450408	0.509	0.106	8.65E-198	neuron	EPHA6
SNAP911	1.18E-198	1.691399419	0.404	0.066	1.28E-194	neuron	SNAP91
SYN3	1.29E-197	1.666717132	0.311	0.039	1.40E-193	neuron	SYN3
DAB11	2.14E-197	1.803185509	0.639	0.173	2.33E-193	neuron	DAB1
GABRB3	1.45E-195	1.4362622	0.303	0.037	1.58E-191	neuron	GABRB3
RYR2	4.12E-195	1.838687994	0.467	0.091	4.48E-191	neuron	RYR2
CALN1	1.81E-193	1.75750948	0.344	0.05	1.97E-189	neuron	CALN1
AFF31	6.39E-193	1.606006388	0.379	0.06	6.94E-189	neuron	AFF3
OPCML1	7.57E-192	1.222272122	0.719	0.192	8.21E-188	neuron	OPCML
CSMD12	3.04E-189	1.953197927	0.74	0.251	3.30E-185	neuron	CSMD1
KCTD161	5.04E-186	1.799957526	0.371	0.06	5.47E-182	neuron	KCTD16
XKR41	8.23E-186	1.750757596	0.432	0.081	8.93E-182	neuron	XKR4
C8orf34	1.09E-185	1.636568769	0.3	0.039	1.18E-181	neuron	C8orf34
NBEA1	1.34E-185	1.682941543	0.667	0.194	1.45E-181	neuron	NBEA
DNM1	2.44E-184	1.461395416	0.323	0.044	2.65E-180	neuron	DNM1
VWC2	7.18E-184	1.498460136	0.263	0.03	7.79E-180	neuron	VWC2
UNC801	5.08E-183	1.529543451	0.407	0.072	5.52E-179	neuron	UNC80
SLC2A131	8.10E-182	1.569257728	0.435	0.082	8.79E-178	neuron	SLC2A13
KHDRBS2	1.02E-181	1.857930039	0.374	0.062	1.11E-177	neuron	KHDRBS2
FAM155A2	6.42E-174	1.530449736	0.781	0.273	6.97E-170	neuron	FAM155A
KSR2	7.98E-168	1.316172551	0.268	0.034	8.65E-164	neuron	KSR2
GPR158	3.37E-167	1.456444984	0.265	0.033	3.66E-163	neuron	GPR158
SLC44A51	3.85E-166	1.541921374	0.344	0.056	4.18E-162	neuron	SLC44A5
ERC21	8.04E-163	1.479749176	0.418	0.083	8.73E-159	neuron	ERC2
CAMK4	6.63E-160	1.776908398	0.323	0.052	7.20E-156	neuron	CAMK4
GRIK11	8.89E-159	2.446426295	0.479	0.12	9.65E-155	neuron	GRIK1
GRM51	1.32E-157	1.609462919	0.443	0.096	1.43E-153	neuron	GRM5
KCNIP42	1.39E-153	2.067921692	0.694	0.251	1.51E-149	neuron	KCNIP4
CACNA1A1	1.02E-152	1.442015132	0.416	0.087	1.11E-148	neuron	CACNA1A
CACNA1D	1.23E-151	1.266592004	0.29	0.043	1.34E-147	neuron	CACNA1D
CACNA1C	1.56E-151	1.574614908	0.409	0.087	1.69E-147	neuron	CACNA1C
RAPGEF41	8.58E-151	1.359624527	0.358	0.065	9.31E-147	neuron	RAPGEF4
KIAA1211	3.11E-150	1.442206518	0.312	0.052	3.38E-146	neuron	KIAA1211
NEGR11	1.99E-147	1.758401431	0.615	0.196	2.16E-143	neuron	NEGR1
TENM3	1.85E-146	1.576114328	0.338	0.061	2.00E-142	neuron	TENM3
DOK6	9.43E-146	1.313912449	0.26	0.036	1.02E-141	neuron	DOK6
INPP4B1	1.46E-145	1.925751383	0.423	0.1	1.59E-141	neuron	INPP4B
KALRN1	1.23E-144	1.56514758	0.446	0.108	1.34E-140	neuron	KALRN
THRB1	4.30E-143	1.528657755	0.429	0.1	4.67E-139	neuron	THRB
SHISA91	1.05E-141	1.496751748	0.3	0.05	1.13E-137	neuron	SHISA9
TENM21	1.57E-140	1.745456464	0.549	0.165	1.71E-136	neuron	TENM2
PTPRO	6.63E-139	1.346541483	0.251	0.036	7.20E-135	neuron	PTPRO
LINC00599	2.53E-138	1.348008957	0.279	0.044	2.75E-134	neuron	LINC00599
DYNC1I1	4.57E-133	1.319922991	0.407	0.091	4.96E-129	neuron	DYNC1I1
PCDH11X1	1.22E-132	1.846417885	0.292	0.052	1.33E-128	neuron	PCDH11X
CHSY3	1.33E-132	1.386531453	0.3	0.052	1.44E-128	neuron	CHSY3
PPM1E	1.04E-131	1.26203676	0.289	0.049	1.13E-127	neuron	PPM1E
CNKSR2	8.90E-127	1.505310675	0.311	0.06	9.66E-123	neuron	CNKSR2
SCN3A1	1.95E-124	1.140371915	0.306	0.057	2.12E-120	neuron	SCN3A
SCN8A	2.96E-124	1.177174614	0.251	0.039	3.22E-120	neuron	SCN8A
SYNE11	1.24E-122	1.463991311	0.591	0.201	1.34E-118	neuron	SYNE1
SYT14	6.94E-122	1.178955914	0.312	0.06	7.53E-118	neuron	SYT14
SCN1A1	4.54E-120	1.192022791	0.358	0.078	4.92E-116	neuron	SCN1A
NRXN12	1.69E-118	1.028274177	0.877	0.382	1.84E-114	neuron	NRXN1
CCK	1.85E-118	1.902553058	0.379	0.094	2.01E-114	neuron	CCK
SGCZ1	1.42E-117	1.787001866	0.461	0.135	1.54E-113	neuron	SGCZ
PWAR6	1.14E-116	1.197923173	0.279	0.051	1.24E-112	neuron	PWAR6
KCNH1	2.01E-115	1.181076135	0.251	0.042	2.18E-111	neuron	KCNH1
AGBL41	1.53E-114	1.51256233	0.426	0.115	1.66E-110	neuron	AGBL4
SPTBN4	1.19E-113	1.209088161	0.352	0.078	1.29E-109	neuron	SPTBN4
SETBP1	1.36E-113	1.230476883	0.309	0.063	1.48E-109	neuron	SETBP1
PRKCB	3.65E-113	1.381097115	0.319	0.067	3.96E-109	neuron	PRKCB
PDE10A	3.98E-113	1.266606247	0.32	0.067	4.31E-109	neuron	PDE10A
FAM19A21	1.48E-112	1.606951629	0.369	0.091	1.60E-108	neuron	FAM19A2
MYRIP	3.21E-111	1.262630158	0.341	0.077	3.48E-107	neuron	MYRIP
NRG32	1.06E-109	1.25138662	0.773	0.347	1.16E-105	neuron	NRG3
SORBS21	2.38E-109	1.225627481	0.281	0.055	2.59E-105	neuron	SORBS2
CSRNP31	1.71E-108	1.195674423	0.393	0.099	1.86E-104	neuron	CSRNP3
KCNQ3	3.28E-108	1.085067361	0.386	0.097	3.56E-104	neuron	KCNQ3
ADARB21	4.07E-108	2.229155978	0.563	0.253	4.42E-104	neuron	ADARB2
MSRA2	5.21E-108	1.570234918	0.451	0.137	5.65E-104	neuron	MSRA
PHACTR12	8.37E-108	1.405556746	0.483	0.153	9.08E-104	neuron	PHACTR1
RTN11	1.57E-107	1.240038406	0.479	0.143	1.71E-103	neuron	RTN1
STXBP1	2.04E-107	1.145370305	0.252	0.045	2.22E-103	neuron	STXBP1
DGKB1	1.83E-106	1.419811137	0.341	0.081	1.99E-102	neuron	DGKB
AHI1	1.87E-103	1.346336138	0.601	0.237	2.02E-99	neuron	AHI1
TMEM178B2	1.50E-102	1.323926061	0.374	0.098	1.62E-98	neuron	TMEM178B
UCHL1	1.82E-102	1.187910967	0.358	0.087	1.98E-98	neuron	UCHL1
NSF1	2.79E-102	1.24277752	0.399	0.107	3.02E-98	neuron	NSF
GRM71	5.68E-102	1.304156861	0.435	0.127	6.16E-98	neuron	GRM7
CSMD31	1.65E-99	1.115600136	0.595	0.214	1.79E-95	neuron	CSMD3
GNAS	2.90E-99	1.301337918	0.451	0.139	3.14E-95	neuron	GNAS
CACNA2D31	3.88E-98	1.426034215	0.374	0.102	4.21E-94	neuron	CACNA2D3
UNC791	1.53E-97	1.144628514	0.44	0.13	1.66E-93	neuron	UNC79
CAMK2B	1.71E-97	1.277746312	0.271	0.057	1.86E-93	neuron	CAMK2B
ABCA5	9.64E-97	1.043598049	0.267	0.054	1.05E-92	neuron	ABCA5
GRID21	2.20E-95	1.370234892	0.607	0.244	2.38E-91	neuron	GRID2
XKR61	3.52E-95	1.137867631	0.363	0.096	3.82E-91	neuron	XKR6
CNTNAP51	2.00E-94	1.402062473	0.437	0.136	2.17E-90	neuron	CNTNAP5
HDAC91	3.83E-94	1.159612279	0.429	0.127	4.15E-90	neuron	HDAC9
ATRNL11	1.49E-93	1.186029923	0.401	0.113	1.61E-89	neuron	ATRNL1
ADGRB32	3.38E-93	1.043535918	0.904	0.586	3.66E-89	neuron	ADGRB3
KAZN1	3.53E-92	1.303461333	0.576	0.228	3.83E-88	neuron	KAZN
PLEKHA51	4.72E-92	1.087029651	0.412	0.119	5.12E-88	neuron	PLEKHA5
KCND22	8.26E-90	1.450912479	0.491	0.166	8.96E-86	neuron	KCND2
PDZRN31	1.75E-88	1.220508785	0.315	0.08	1.89E-84	neuron	PDZRN3
GRIA41	3.83E-88	1.324692	0.563	0.222	4.15E-84	neuron	GRIA4
RUNX1T11	5.77E-88	1.25823673	0.368	0.105	6.26E-84	neuron	RUNX1T1
ANKS1B1	1.69E-87	1.11678238	0.804	0.463	1.83E-83	neuron	ANKS1B
CACNB4	6.50E-86	1.205083263	0.311	0.08	7.05E-82	neuron	CACNB4
ADRBK2	8.72E-86	1.041848959	0.271	0.062	9.46E-82	neuron	ADRBK2
DGKI1	2.14E-83	1.196515805	0.326	0.088	2.33E-79	neuron	DGKI
THSD7A1	3.89E-83	1.48037158	0.309	0.083	4.22E-79	neuron	THSD7A
LARGE1	3.19E-82	1.140228087	0.413	0.133	3.46E-78	neuron	LARGE
TMEM132B2	1.03E-81	1.166412538	0.364	0.109	1.12E-77	neuron	TMEM132B
SCAMP5	9.18E-81	0.993816945	0.267	0.061	9.96E-77	neuron	SCAMP5
RGS12	4.71E-80	1.359070973	0.352	0.106	5.11E-76	neuron	RGS12
HIVEP3	2.05E-79	0.986740966	0.349	0.099	2.23E-75	neuron	HIVEP3
PCSK1N	4.07E-78	1.150520035	0.3	0.079	4.42E-74	neuron	PCSK1N
RASAL2	8.02E-78	1.006954931	0.356	0.104	8.70E-74	neuron	RASAL2
RP11-701H24.9	8.76E-78	1.027433022	0.341	0.097	9.50E-74	neuron	RP11-701H24.9
CDK141	2.59E-77	1.155679618	0.356	0.109	2.81E-73	neuron	CDK14
PRKCE	1.06E-76	1.091336546	0.382	0.119	1.15E-72	neuron	PRKCE
IDS	4.88E-75	0.938878078	0.339	0.097	5.30E-71	neuron	IDS
LINC013221	1.09E-74	1.142685271	0.308	0.086	1.19E-70	neuron	LINC01322
OSBPL61	4.10E-74	1.016973152	0.311	0.087	4.45E-70	neuron	OSBPL6
AEBP2	7.74E-74	0.968767506	0.32	0.09	8.40E-70	neuron	AEBP2
KIAA12171	1.24E-73	1.682438252	0.273	0.073	1.34E-69	neuron	KIAA1217
SMYD32	1.58E-73	1.085194904	0.536	0.221	1.71E-69	neuron	SMYD3
MT-CO11	2.26E-72	1.296217477	0.508	0.203	2.45E-68	neuron	MT-CO1
TCF41	3.97E-71	0.933673346	0.806	0.469	4.31E-67	neuron	TCF4
CERS6	5.42E-71	1.040908238	0.303	0.086	5.88E-67	neuron	CERS6
TENM4	8.18E-71	1.019575261	0.279	0.075	8.88E-67	neuron	TENM4
GRIA21	1.25E-70	0.951677075	0.584	0.251	1.35E-66	neuron	GRIA2
TSPYL2	3.99E-70	0.9000121	0.292	0.079	4.33E-66	neuron	TSPYL2
ERC1	4.41E-70	1.077210634	0.434	0.157	4.78E-66	neuron	ERC1
SDK1	1.06E-67	1.149584629	0.276	0.077	1.15E-63	neuron	SDK1
MAGI11	1.61E-66	1.014205179	0.58	0.265	1.74E-62	neuron	MAGI1
SLC25A12	2.42E-66	0.994798474	0.287	0.081	2.63E-62	neuron	SLC25A12
TMEM132D1	4.47E-66	1.140634392	0.271	0.075	4.85E-62	neuron	TMEM132D
ADAM22	6.19E-65	0.951169284	0.306	0.091	6.71E-61	neuron	ADAM22
ANKRD26	1.43E-64	0.984675696	0.311	0.094	1.55E-60	neuron	ANKRD26
CDH101	2.03E-64	1.018069208	0.32	0.1	2.20E-60	neuron	CDH10
LINC00632	2.55E-64	0.985149862	0.336	0.106	2.76E-60	neuron	LINC00632
CALM3	3.93E-64	0.888379798	0.273	0.075	4.27E-60	neuron	CALM3
MDGA21	7.12E-64	0.742659695	0.56	0.229	7.73E-60	neuron	MDGA2
HS6ST31	1.24E-63	1.298504876	0.306	0.096	1.35E-59	neuron	HS6ST3
ATP2B11	7.20E-63	1.030909539	0.341	0.112	7.81E-59	neuron	ATP2B1
TIAM1	8.03E-63	1.126388425	0.45	0.175	8.72E-59	neuron	TIAM1
KIF5C	2.25E-61	0.94331122	0.322	0.101	2.44E-57	neuron	KIF5C
CELF21	2.16E-60	1.084710563	0.503	0.215	2.34E-56	neuron	CELF2
ARL15	5.34E-60	0.928190778	0.292	0.088	5.79E-56	neuron	ARL15
SLC8A11	9.48E-60	0.99802792	0.413	0.159	1.03E-55	neuron	SLC8A1
LRRTM41	1.43E-59	0.797892188	0.579	0.259	1.55E-55	neuron	LRRTM4
RBFOX22	1.79E-59	0.926145491	0.429	0.167	1.94E-55	neuron	RBFOX2
CACNB21	4.01E-59	0.879314604	0.44	0.171	4.35E-55	neuron	CACNB2
DPP61	2.77E-58	0.86465633	0.566	0.262	3.01E-54	neuron	DPP6
EXT1	4.83E-58	1.027710108	0.338	0.116	5.25E-54	neuron	EXT1
MAP1B	5.43E-58	1.002760686	0.402	0.152	5.89E-54	neuron	MAP1B
PCNXL2	7.84E-58	0.853922325	0.285	0.087	8.51E-54	neuron	PCNXL2
PTPRG2	1.19E-57	0.904547064	0.442	0.176	1.29E-53	neuron	PTPRG
FRY1	2.90E-57	0.835529011	0.301	0.094	3.15E-53	neuron	FRY
PLD51	4.82E-57	1.06946639	0.363	0.134	5.23E-53	neuron	PLD5
GRIA31	1.51E-56	1.107684323	0.26	0.078	1.64E-52	neuron	GRIA3
ERBB42	1.54E-56	1.420148879	0.779	0.666	1.67E-52	neuron	ERBB4
ARNT22	1.04E-55	0.86053484	0.415	0.161	1.13E-51	neuron	ARNT2
SPTAN1	3.26E-54	0.840488737	0.301	0.098	3.53E-50	neuron	SPTAN1
NXPH11	2.85E-53	1.197558772	0.303	0.104	3.09E-49	neuron	NXPH1
FTX2	8.47E-53	0.925182358	0.699	0.422	9.19E-49	neuron	FTX
AC074363.11	1.09E-51	0.971329282	0.33	0.119	1.18E-47	neuron	AC074363.1
ANKRD36C	1.86E-51	0.800837649	0.38	0.144	2.01E-47	neuron	ANKRD36C
IQCJ-SCHIP1	8.19E-51	1.605301332	0.297	0.106	8.89E-47	neuron	IQCJ-SCHIP1
CNTN12	1.04E-50	0.749777368	0.569	0.263	1.12E-46	neuron	CNTN1
DANT22	1.20E-50	0.927259166	0.355	0.135	1.30E-46	neuron	DANT2
SLIT2	2.47E-50	0.868853643	0.27	0.085	2.68E-46	neuron	SLIT2
MYCBP21	3.14E-50	0.805060385	0.459	0.194	3.40E-46	neuron	MYCBP2
DOCK31	5.07E-50	0.841374782	0.617	0.325	5.50E-46	neuron	DOCK3
DAAM11	5.72E-50	0.821249774	0.3	0.103	6.21E-46	neuron	DAAM1
TSPAN71	5.99E-50	0.993444776	0.263	0.086	6.50E-46	neuron	TSPAN7
EPB41L3	3.08E-49	0.797835218	0.26	0.081	3.35E-45	neuron	EPB41L3
AAK1	1.12E-48	0.79986201	0.358	0.135	1.22E-44	neuron	AAK1
TMEM1082	1.33E-48	0.928123026	0.328	0.122	1.44E-44	neuron	TMEM108
NEDD4L	2.45E-48	0.880680006	0.284	0.096	2.65E-44	neuron	NEDD4L
ANKRD36	1.23E-47	0.773326628	0.382	0.15	1.33E-43	neuron	ANKRD36
RTN31	1.21E-44	0.752506558	0.514	0.246	1.31E-40	neuron	RTN3
HECTD4	2.90E-44	0.741562781	0.301	0.109	3.14E-40	neuron	HECTD4
R3HDM11	4.07E-44	0.811360853	0.358	0.144	4.41E-40	neuron	R3HDM1
PREPL	1.28E-43	0.729737343	0.323	0.122	1.39E-39	neuron	PREPL
LRRC71	2.04E-43	0.72924678	0.595	0.308	2.22E-39	neuron	LRRC7
CLSTN1	2.63E-43	0.759345846	0.338	0.131	2.85E-39	neuron	CLSTN1
MEF2C-AS11	2.95E-41	0.82872719	0.26	0.092	3.20E-37	neuron	MEF2C-AS1
TTTY141	2.05E-40	0.842965361	0.3	0.116	2.22E-36	neuron	TTTY14
CDH131	2.23E-40	0.928463588	0.263	0.095	2.42E-36	neuron	CDH13
CALM1	3.21E-40	0.838399257	0.478	0.235	3.48E-36	neuron	CALM1
BMPR2	7.51E-40	0.672229826	0.265	0.095	8.15E-36	neuron	BMPR2
PKD1	1.07E-39	0.64100853	0.273	0.098	1.16E-35	neuron	PKD1
NTRK32	4.10E-39	0.668610947	0.374	0.16	4.44E-35	neuron	NTRK3
KCNMA12	5.56E-39	0.699289238	0.418	0.192	6.03E-35	neuron	KCNMA1
RBMS31	1.62E-38	0.84003814	0.33	0.141	1.76E-34	neuron	RBMS3
ASTN12	4.48E-38	0.724505867	0.276	0.105	4.87E-34	neuron	ASTN1
CAMK1D	1.42E-37	0.787191393	0.254	0.093	1.54E-33	neuron	CAMK1D
SCMH1	1.48E-37	0.786248634	0.268	0.102	1.61E-33	neuron	SCMH1
RABGAP1L1	4.16E-36	0.693632885	0.491	0.252	4.51E-32	neuron	RABGAP1L
GABRB11	6.40E-36	0.516087189	0.424	0.194	6.95E-32	neuron	GABRB1
TTC3	7.53E-36	0.638547906	0.454	0.22	8.17E-32	neuron	TTC3
EVL	1.30E-35	0.70626258	0.274	0.106	1.41E-31	neuron	EVL
SEMA6D	2.86E-35	0.94805777	0.265	0.104	3.11E-31	neuron	SEMA6D
LINC01481	7.28E-35	0.781887248	0.322	0.139	7.90E-31	neuron	LINC01481
FBXL172	8.30E-35	0.620084611	0.424	0.2	9.01E-31	neuron	FBXL17
CPEB31	4.99E-34	0.715053005	0.349	0.156	5.41E-30	neuron	CPEB3
ROBO11	9.43E-34	1.248208808	0.454	0.261	1.02E-29	neuron	ROBO1
NEBL2	1.15E-33	0.406734325	0.475	0.225	1.25E-29	neuron	NEBL
TRIO1	5.28E-33	0.613791148	0.402	0.192	5.73E-29	neuron	TRIO
LSAMP2	2.33E-32	0.314956581	0.901	0.625	2.53E-28	neuron	LSAMP
PPP3CA1	2.40E-32	0.764328384	0.443	0.226	2.60E-28	neuron	PPP3CA
ATP1B11	7.76E-32	0.637833285	0.497	0.258	8.42E-28	neuron	ATP1B1
FLRT22	9.58E-32	0.77315172	0.282	0.119	1.04E-27	neuron	FLRT2
MICU1	6.55E-31	0.661170293	0.26	0.105	7.10E-27	neuron	MICU1
SOBP2	1.68E-30	0.655748318	0.338	0.154	1.82E-26	neuron	SOBP
DENND5B	1.71E-29	0.526319382	0.301	0.129	1.85E-25	neuron	DENND5B
RORA2	1.83E-29	0.253990137	0.674	0.365	1.98E-25	neuron	RORA
ESF1	3.47E-29	0.504188538	0.274	0.114	3.76E-25	neuron	ESF1
HERC1	8.95E-29	0.555525793	0.375	0.181	9.71E-25	neuron	HERC1
SAMD121	2.85E-28	0.479995482	0.402	0.194	3.09E-24	neuron	SAMD12
ARHGAP261	5.95E-28	0.612782528	0.289	0.13	6.45E-24	neuron	ARHGAP26
PLD3	2.35E-27	0.464216911	0.271	0.114	2.55E-23	neuron	PLD3
MLLT3	2.82E-27	0.540067277	0.3	0.134	3.06E-23	neuron	MLLT3
DOPEY1	4.71E-27	0.495212856	0.259	0.108	5.11E-23	neuron	DOPEY1
LRRTM31	7.79E-27	0.622756646	0.361	0.177	8.45E-23	neuron	LRRTM3
PDE4D2	1.05E-26	0.754609751	0.527	0.327	1.14E-22	neuron	PDE4D
MAPK102	1.64E-26	0.482963609	0.511	0.28	1.78E-22	neuron	MAPK10
ABLIM11	2.72E-26	0.607390378	0.312	0.146	2.95E-22	neuron	ABLIM1
CAMTA12	3.30E-26	0.518266702	0.468	0.25	3.58E-22	neuron	CAMTA1
SLC6A11	4.35E-26	0.687400104	0.292	0.135	4.72E-22	neuron	SLC6A1
MT-CO31	4.74E-26	0.903264562	0.558	0.354	5.14E-22	neuron	MT-CO3
SRGAP32	8.59E-26	0.66574622	0.265	0.12	9.32E-22	neuron	SRGAP3
TFDP2	2.52E-25	0.496566363	0.259	0.112	2.73E-21	neuron	TFDP2
GPHN1	1.05E-24	0.511653849	0.653	0.416	1.13E-20	neuron	GPHN
EHBP12	1.33E-24	0.524306239	0.334	0.161	1.45E-20	neuron	EHBP1
PI4KA	3.24E-24	0.499991186	0.254	0.112	3.51E-20	neuron	PI4KA
ATRX	4.42E-24	0.435450175	0.409	0.213	4.79E-20	neuron	ATRX
MGAT4C1	5.15E-24	0.669936797	0.315	0.156	5.59E-20	neuron	MGAT4C
PDE4DIP2	7.50E-24	0.495414979	0.481	0.268	8.13E-20	neuron	PDE4DIP
FAM49B1	1.64E-23	0.381286846	0.309	0.145	1.78E-19	neuron	FAM49B
RPRD2	1.72E-23	0.526088844	0.282	0.132	1.87E-19	neuron	RPRD2
MAST41	2.26E-23	0.524859856	0.325	0.161	2.45E-19	neuron	MAST4
ARPP211	2.55E-23	0.86020202	0.262	0.125	2.77E-19	neuron	ARPP21
SIPA1L11	5.38E-23	0.598759283	0.438	0.249	5.84E-19	neuron	SIPA1L1
JMJD1C1	6.75E-23	0.581055645	0.547	0.334	7.32E-19	neuron	JMJD1C
KCNAB1	9.01E-23	0.586094197	0.328	0.165	9.77E-19	neuron	KCNAB1
PTPRS	1.87E-22	0.471814318	0.278	0.13	2.03E-18	neuron	PTPRS
ZNF292	3.58E-22	0.461496472	0.386	0.206	3.89E-18	neuron	ZNF292
GARNL31	3.65E-22	0.554726609	0.29	0.141	3.96E-18	neuron	GARNL3
CHL12	5.39E-22	0.46145325	0.309	0.153	5.84E-18	neuron	CHL1
CELF1	1.85E-21	0.51700448	0.259	0.121	2.01E-17	neuron	CELF1
MTSS11	2.12E-21	0.426458926	0.284	0.135	2.30E-17	neuron	MTSS1
ANKH	2.15E-21	0.484269323	0.257	0.119	2.33E-17	neuron	ANKH
NDFIP1	3.92E-21	0.503465383	0.29	0.143	4.25E-17	neuron	NDFIP1
SERINC1	5.52E-21	0.391766376	0.254	0.116	5.99E-17	neuron	SERINC1
NR3C22	7.16E-21	0.551375954	0.284	0.142	7.77E-17	neuron	NR3C2
SPIDR1	7.19E-21	0.468352204	0.312	0.158	7.80E-17	neuron	SPIDR
EIF4A2	1.14E-20	0.494203954	0.311	0.157	1.24E-16	neuron	EIF4A2
REV3L2	6.93E-20	0.348621045	0.413	0.228	7.52E-16	neuron	REV3L
FAIM2	8.25E-20	0.390927909	0.268	0.129	8.95E-16	neuron	FAIM2
TUBA1B	1.40E-19	0.59765981	0.274	0.137	1.52E-15	neuron	TUBA1B
KMT2A	1.99E-19	0.360918008	0.274	0.134	2.15E-15	neuron	KMT2A
CCDC91	2.47E-19	0.421776928	0.301	0.154	2.68E-15	neuron	CCDC91
GALNT131	2.62E-19	0.5203452	0.415	0.241	2.85E-15	neuron	GALNT13
PPFIA22	3.67E-19	0.366934253	0.486	0.286	3.98E-15	neuron	PPFIA2
SMARCA21	5.00E-18	0.474375192	0.297	0.158	5.43E-14	neuron	SMARCA2
MBD51	8.55E-18	0.424887452	0.491	0.305	9.27E-14	neuron	MBD5
JAKMIP21	8.88E-18	0.394882225	0.297	0.154	9.63E-14	neuron	JAKMIP2
MT-CO21	9.66E-18	0.626903962	0.557	0.372	1.05E-13	neuron	MT-CO2
DNER1	1.03E-17	0.345125681	0.412	0.233	1.11E-13	neuron	DNER
WHSC1L1	1.41E-17	0.371037475	0.312	0.165	1.53E-13	neuron	WHSC1L1
GPATCH8	1.33E-16	0.405061433	0.341	0.19	1.44E-12	neuron	GPATCH8
ARID1B1	3.92E-16	0.360667127	0.476	0.293	4.25E-12	neuron	ARID1B
ADK	5.51E-16	0.435145632	0.256	0.131	5.98E-12	neuron	ADK
RP11-384F7.22	7.33E-16	0.26317983	0.489	0.297	7.96E-12	neuron	RP11-384F7.2
SSBP2	7.97E-16	0.455199862	0.364	0.215	8.64E-12	neuron	SSBP2
PTPRM1	9.44E-16	0.567424365	0.287	0.161	1.02E-11	neuron	PTPRM
MGEA51	1.07E-15	0.445979656	0.306	0.172	1.16E-11	neuron	MGEA5
TMEM161B-AS12	1.32E-15	0.351602039	0.453	0.277	1.44E-11	neuron	TMEM161B-AS1
SCAPER1	2.10E-15	0.348433492	0.364	0.212	2.28E-11	neuron	SCAPER
TBCK	3.55E-15	0.372970616	0.254	0.133	3.85E-11	neuron	TBCK
TNRC6A1	4.34E-15	0.341240541	0.413	0.247	4.71E-11	neuron	TNRC6A
ARHGEF121	4.49E-15	0.328147809	0.27	0.143	4.87E-11	neuron	ARHGEF12
STXBP51	4.99E-15	0.418870018	0.292	0.163	5.41E-11	neuron	STXBP5
KLF122	5.03E-15	0.435912312	0.265	0.145	5.45E-11	neuron	KLF12
MYO9A2	6.00E-15	0.433725308	0.295	0.163	6.51E-11	neuron	MYO9A
BICD11	7.05E-15	0.395509267	0.289	0.159	7.65E-11	neuron	BICD1
RPL31	7.92E-15	0.468076822	0.262	0.142	8.59E-11	neuron	RPL31
SUPT3H	8.84E-15	0.43173208	0.279	0.154	9.59E-11	neuron	SUPT3H
MPHOSPH8	1.04E-14	0.366647772	0.325	0.183	1.13E-10	neuron	MPHOSPH8
LINC004612	1.87E-14	0.371387343	0.333	0.193	2.03E-10	neuron	LINC00461
SOS1	2.08E-14	0.367233984	0.254	0.135	2.26E-10	neuron	SOS1
NGFRAP1	2.42E-14	0.407937117	0.251	0.134	2.62E-10	neuron	NGFRAP1
RAPGEF21	2.47E-14	0.392318424	0.279	0.154	2.68E-10	neuron	RAPGEF2
TERF2IP	2.73E-14	0.311205348	0.273	0.148	2.96E-10	neuron	TERF2IP
MT-ND31	3.33E-14	0.543002979	0.325	0.195	3.61E-10	neuron	MT-ND3
GSK3B1	4.41E-14	0.429214344	0.259	0.141	4.78E-10	neuron	GSK3B
HECW21	5.25E-14	0.259033819	0.355	0.204	5.70E-10	neuron	HECW2
GDI1	5.58E-14	0.351537327	0.326	0.189	6.06E-10	neuron	GDI1
RASA1	6.62E-14	0.349521805	0.251	0.134	7.18E-10	neuron	RASA1
PCDH72	9.99E-14	0.430584616	0.3	0.173	1.08E-09	neuron	PCDH7
ACACA	1.22E-13	0.327609038	0.29	0.162	1.32E-09	neuron	ACACA
MT-ND41	1.81E-13	0.674560443	0.525	0.38	1.96E-09	neuron	MT-ND4
DYNC1H1	2.07E-13	0.295871146	0.256	0.138	2.24E-09	neuron	DYNC1H1
DTNB	2.64E-13	0.253855939	0.279	0.154	2.86E-09	neuron	DTNB
PHF141	6.20E-13	0.294757711	0.292	0.167	6.72E-09	neuron	PHF14
TANC21	8.29E-13	0.30714936	0.338	0.199	8.99E-09	neuron	TANC2
RPS6KA21	9.35E-13	0.45698119	0.326	0.197	1.01E-08	neuron	RPS6KA2
DLG21	5.00E-12	0.258116263	0.88	0.777	5.43E-08	neuron	DLG2
ATXN11	6.09E-12	0.260479932	0.489	0.321	6.61E-08	neuron	ATXN1
KCTD81	7.29E-12	0.31229115	0.252	0.143	7.91E-08	neuron	KCTD8
MT-ND21	1.01E-11	0.373358925	0.397	0.259	1.09E-07	neuron	MT-ND2
MT-ND1	1.41E-11	0.433600973	0.274	0.164	1.53E-07	neuron	MT-ND1
RPL32	2.44E-11	0.350907037	0.309	0.189	2.65E-07	neuron	RPL32
MT-CYB1	2.63E-11	0.490818714	0.374	0.246	2.86E-07	neuron	MT-CYB
TNRC6B	5.04E-11	0.260868574	0.487	0.327	5.47E-07	neuron	TNRC6B
MT-ATP61	7.56E-11	0.514661421	0.349	0.228	8.21E-07	neuron	MT-ATP6
POU2F11	8.15E-11	0.338260951	0.311	0.193	8.85E-07	neuron	POU2F1
TTC282	1.08E-10	0.250308021	0.322	0.197	1.17E-06	neuron	TTC28
PTPRA1	1.31E-10	0.269088035	0.263	0.155	1.42E-06	neuron	PTPRA
LRP1B2	3.41E-10	0.390111978	0.756	0.636	3.70E-06	neuron	LRP1B
VPS13B	4.99E-09	0.253768816	0.295	0.185	5.42E-05	neuron	VPS13B
PBX12	1.58E-08	0.317377854	0.352	0.24	0.000171356	neuron	PBX1
DMD1	5.43E-08	0.2533813	0.508	0.369	0.000589411	neuron	DMD
ASTN21	6.52E-06	0.251002719	0.393	0.297	0.070702744	neuron	ASTN2
ITIH5	0	2.776509814	0.388	0.005	0	endo	ITIH5
COBLL1	0	2.759891906	0.388	0.007	0	endo	COBLL1
CFH	0	2.476690045	0.286	0.003	0	endo	CFH
PHLDB2	0	2.345761455	0.286	0.003	0	endo	PHLDB2
ARHGAP29	1.04E-305	3.749519164	0.612	0.021	1.13E-301	endo	ARHGAP29
EBF1	1.36E-231	2.660667156	0.327	0.007	1.48E-227	endo	EBF1
DCN	1.85E-230	3.043510401	0.337	0.008	2.01E-226	endo	DCN
SLC6A13	3.21E-201	2.24702561	0.276	0.006	3.48E-197	endo	SLC6A13
SVIL	9.10E-180	3.002622834	0.388	0.014	9.88E-176	endo	SVIL
FLT1	8.32E-169	3.522006718	0.265	0.007	9.03E-165	endo	FLT1
RP11-649A16.1	1.64E-162	2.881526125	0.378	0.015	1.78E-158	endo	RP11-649A16.1
CEMIP	4.16E-148	4.330144901	0.347	0.014	4.52E-144	endo	CEMIP
PLCB4	2.83E-93	2.653918071	0.439	0.037	3.08E-89	endo	PLCB4
IFITM3	1.17E-78	3.11465871	0.531	0.066	1.26E-74	endo	IFITM3
COLEC12	2.05E-76	2.993309339	0.429	0.044	2.23E-72	endo	COLEC12
RBMS32	3.53E-75	3.531059743	0.735	0.145	3.83E-71	endo	RBMS3
IGFBP7	4.61E-72	3.183637271	0.398	0.04	5.01E-68	endo	IGFBP7
ADAMTS9-AS2	3.20E-67	2.421985184	0.449	0.053	3.47E-63	endo	ADAMTS9-AS2
FN1	1.10E-60	2.127343558	0.306	0.028	1.19E-56	endo	FN1
SLC6A12	6.65E-57	2.064789032	0.276	0.023	7.21E-53	endo	SLC6A12
BICC1	2.02E-56	2.681293262	0.276	0.024	2.19E-52	endo	BICC1
SNED1	1.52E-55	2.040949135	0.327	0.034	1.65E-51	endo	SNED1
LAMA2	1.69E-54	3.26725579	0.612	0.127	1.83E-50	endo	LAMA2
ZIC1	3.74E-51	2.307860375	0.306	0.032	4.06E-47	endo	ZIC1
A2M	1.43E-50	2.253093392	0.276	0.026	1.55E-46	endo	A2M
SYNE2	5.21E-46	1.610439764	0.255	0.025	5.66E-42	endo	SYNE2
COL18A1	2.87E-45	1.839852859	0.265	0.027	3.12E-41	endo	COL18A1
BNC2	1.37E-44	2.49124417	0.265	0.028	1.49E-40	endo	BNC2
RBMS1	1.20E-41	1.920818273	0.296	0.036	1.30E-37	endo	RBMS1
TIMP31	3.98E-39	2.407317803	0.418	0.077	4.32E-35	endo	TIMP3
LHFP2	8.77E-39	2.411084468	0.561	0.143	9.52E-35	endo	LHFP
VIM	2.63E-38	2.397851102	0.337	0.052	2.85E-34	endo	VIM
CEBPD	2.29E-36	2.364234204	0.306	0.044	2.49E-32	endo	CEBPD
FRMD6	8.26E-36	1.930980767	0.265	0.034	8.96E-32	endo	FRMD6
KCNT21	1.46E-33	2.181273262	0.316	0.051	1.58E-29	endo	KCNT2
UTRN	1.73E-33	2.047175122	0.388	0.074	1.88E-29	endo	UTRN
TMSB10	1.25E-29	2.594715974	0.429	0.097	1.35E-25	endo	TMSB10
PDZRN32	7.10E-29	2.197319908	0.398	0.089	7.71E-25	endo	PDZRN3
LINC01088	8.34E-27	2.545818632	0.265	0.045	9.04E-23	endo	LINC01088
ATP1A21	1.91E-26	2.4882987	0.52	0.166	2.08E-22	endo	ATP1A2
NR2F2-AS11	4.96E-26	1.830326062	0.378	0.087	5.38E-22	endo	NR2F2-AS1
HLA-B1	6.27E-26	2.053302641	0.429	0.111	6.80E-22	endo	HLA-B
GMDS	2.34E-25	2.017632365	0.327	0.068	2.54E-21	endo	GMDS
UACA	3.44E-25	1.55240072	0.255	0.042	3.73E-21	endo	UACA
TPM1	4.18E-24	1.573462876	0.255	0.044	4.54E-20	endo	TPM1
MALAT11	8.15E-24	0.886900688	1	1	8.84E-20	endo	MALAT1
HLA-C	2.73E-22	1.683606003	0.367	0.091	2.97E-18	endo	HLA-C
ID3	1.35E-21	1.950383993	0.265	0.052	1.46E-17	endo	ID3
RORA3	1.32E-20	1.482797603	0.776	0.377	1.43E-16	endo	RORA
MECOM	6.04E-20	2.249591371	0.255	0.052	6.55E-16	endo	MECOM
EPS8	3.86E-19	1.804983283	0.347	0.093	4.19E-15	endo	EPS8
SLC7A111	8.46E-19	2.799253446	0.357	0.106	9.18E-15	endo	SLC7A11
ESYT2	8.82E-19	1.683244313	0.316	0.081	9.57E-15	endo	ESYT2
RPL41	9.66E-19	1.626496268	0.551	0.215	1.05E-14	endo	RPL41
CRIM1	1.10E-18	1.634672881	0.286	0.066	1.20E-14	endo	CRIM1
HERPUD1	1.23E-18	1.450412057	0.265	0.058	1.34E-14	endo	HERPUD1
TSC22D11	1.89E-18	1.895122331	0.49	0.183	2.05E-14	endo	TSC22D1
B2M	4.60E-18	2.151501717	0.643	0.313	4.99E-14	endo	B2M
PPFIBP1	5.08E-18	1.680532804	0.357	0.103	5.51E-14	endo	PPFIBP1
BSG	4.74E-17	2.004737135	0.398	0.131	5.14E-13	endo	BSG
MAMDC2	2.38E-16	1.327302927	0.316	0.086	2.58E-12	endo	MAMDC2
PTN2	7.89E-15	2.192462695	0.52	0.254	8.56E-11	endo	PTN
SPARCL11	1.26E-14	1.381064108	0.551	0.238	1.36E-10	endo	SPARCL1
AKAP13	1.30E-13	1.382969418	0.286	0.083	1.41E-09	endo	AKAP13
ARMC9	1.34E-13	1.335127951	0.418	0.16	1.45E-09	endo	ARMC9
PTEN	1.36E-13	1.74896157	0.357	0.125	1.47E-09	endo	PTEN
TACC1	1.45E-13	1.674579928	0.408	0.163	1.57E-09	endo	TACC1
ATP1B3	2.21E-13	1.628447969	0.265	0.076	2.40E-09	endo	ATP1B3
SLC20A2	3.77E-13	1.572513401	0.357	0.122	4.09E-09	endo	SLC20A2
MIR100HG	3.90E-12	1.447043269	0.276	0.084	4.23E-08	endo	MIR100HG
TXNIP	7.45E-12	1.558932905	0.337	0.123	8.08E-08	endo	TXNIP
SLC6A14	8.85E-12	1.655662996	0.357	0.141	9.60E-08	endo	SLC6A1
FOXP1	2.82E-11	1.981405523	0.469	0.231	3.06E-07	endo	FOXP1
RASAL21	3.49E-11	1.383163335	0.316	0.115	3.79E-07	endo	RASAL2
PDE7B2	5.63E-11	1.720623034	0.306	0.113	6.11E-07	endo	PDE7B
RPLP1	6.93E-10	1.261779238	0.388	0.168	7.52E-06	endo	RPLP1
RBFOX23	7.62E-10	1.1515955	0.398	0.178	8.27E-06	endo	RBFOX2
CALD1	8.89E-10	1.497895906	0.337	0.139	9.65E-06	endo	CALD1
IMMP2L	9.96E-10	1.282375514	0.459	0.226	1.08E-05	endo	IMMP2L
PTPRG3	1.24E-09	1.686416311	0.398	0.187	1.34E-05	endo	PTPRG
RPS7	2.72E-09	1.236082809	0.265	0.095	2.95E-05	endo	RPS7
PARD32	4.77E-09	1.287715181	0.418	0.205	5.17E-05	endo	PARD3
ROCK2	6.56E-09	1.222566506	0.255	0.091	7.12E-05	endo	ROCK2
RUNX1T12	7.08E-09	1.259443689	0.296	0.117	7.68E-05	endo	RUNX1T1
SLC6A1-AS12	1.16E-08	1.755117418	0.286	0.12	0.000125527	endo	SLC6A1-AS1
MT-ND32	2.29E-08	1.065462751	0.429	0.2	0.00024797	endo	MT-ND3
RPS28	2.85E-08	1.137847123	0.276	0.107	0.000309745	endo	RPS28
PCCA	3.06E-08	1.209071549	0.357	0.169	0.000332144	endo	PCCA
FLRT23	9.24E-08	1.802116394	0.286	0.126	0.001002156	endo	FLRT2
KLF123	1.37E-07	1.051959139	0.327	0.149	0.001489844	endo	KLF12
VEZT	2.98E-07	1.061899412	0.255	0.102	0.003236561	endo	VEZT
NEAT12	5.03E-07	0.555699606	0.827	0.566	0.005454736	endo	NEAT1
PRKG11	5.81E-07	1.545198726	0.347	0.178	0.006300702	endo	PRKG1
CD63	6.00E-07	1.10649421	0.327	0.152	0.006508139	endo	CD63
EHBP13	8.61E-07	1.269786877	0.337	0.168	0.009337101	endo	EHBP1
ZEB12	1.01E-06	1.314066796	0.296	0.142	0.010946337	endo	ZEB1
NTRK33	2.50E-06	1.253408858	0.327	0.169	0.027133559	endo	NTRK3
LPP2	2.74E-06	1.045498087	0.429	0.249	0.029696195	endo	LPP
PLEKHA52	3.19E-06	0.967477958	0.286	0.132	0.034564367	endo	PLEKHA5
RPS23	4.13E-06	1.238713759	0.265	0.125	0.044803354	endo	RPS23
PIAS1	4.53E-06	1.026566494	0.337	0.178	0.04913751	endo	PIAS1
MBNL1	4.80E-06	0.83485353	0.469	0.278	0.052130014	endo	MBNL1
MT-ND11	5.10E-06	1.155065127	0.327	0.168	0.055313248	endo	MT-ND1
H3F3B	6.65E-06	0.783955859	0.469	0.281	0.07216906	endo	H3F3B
SBF22	1.02E-05	0.906497948	0.398	0.234	0.111039686	endo	SBF2
RPL27A	1.12E-05	0.907839417	0.306	0.153	0.122039687	endo	RPL27A
HLA-A1	1.23E-05	1.279740236	0.276	0.135	0.133417334	endo	HLA-A
SERF2	1.85E-05	0.828993145	0.357	0.197	0.200687149	endo	SERF2
RPS2	1.88E-05	0.85072846	0.306	0.154	0.203718042	endo	RPS2
RPL131	2.93E-05	0.630558677	0.48	0.301	0.318228159	endo	RPL13
MT-CO32	3.81E-05	0.820029632	0.541	0.362	0.413489824	endo	MT-CO3
RPL11	3.82E-05	0.792974016	0.306	0.161	0.414924068	endo	RPL11
RPL101	3.83E-05	0.898219374	0.418	0.263	0.415913146	endo	RPL10
RPL8	4.32E-05	0.922112717	0.276	0.139	0.468232722	endo	RPL8
TXNRD1	4.38E-05	0.814108914	0.357	0.205	0.475691268	endo	TXNRD1
SAT11	5.75E-05	0.927165761	0.316	0.171	0.623834413	endo	SAT1
RPL21	5.79E-05	0.802064117	0.357	0.198	0.628235828	endo	RPL21
SLC38A21	9.72E-05	0.672689042	0.367	0.204	1	endo	SLC38A2
APOO	0.000102534	0.752169156	0.276	0.141	1	endo	APOO
HSPB12	0.000109981	1.040202573	0.327	0.181	1	endo	HSPB1
SORBS11	0.00011214	0.707698512	0.398	0.245	1	endo	SORBS1
ARHGAP262	0.000125257	0.767301001	0.265	0.137	1	endo	ARHGAP26
ST6GALNAC31	0.000154584	1.456432561	0.347	0.222	1	endo	ST6GALNAC3
TUBA1B1	0.000208918	0.688060106	0.276	0.142	1	endo	TUBA1B
RPS19	0.000245049	0.760540345	0.327	0.19	1	endo	RPS19
DYRK1A	0.000326898	0.813070603	0.255	0.135	1	endo	DYRK1A
NBEAL1	0.000363727	0.837125617	0.286	0.16	1	endo	NBEAL1
JMJD1C2	0.000373238	0.601963691	0.51	0.343	1	endo	JMJD1C
EEF1A1	0.00041138	0.742456526	0.388	0.244	1	endo	EEF1A1
RPL15	0.000588303	0.73247163	0.306	0.179	1	endo	RPL15
MT-CO22	0.00083064	0.374037985	0.561	0.379	1	endo	MT-CO2
PKN2	0.000889705	0.563150803	0.286	0.162	1	endo	PKN2
ARHGEF122	0.001007413	0.926138358	0.255	0.148	1	endo	ARHGEF12
TJP11	0.001035312	0.704947247	0.51	0.394	1	endo	TJP1
ANKRD17	0.001062496	0.603230715	0.347	0.224	1	endo	ANKRD17
RPL19	0.001140445	0.668371504	0.265	0.154	1	endo	RPL19
PTPRM2	0.001612159	0.712279802	0.276	0.166	1	endo	PTPRM
AMBRA1	0.001788208	0.511799388	0.286	0.167	1	endo	AMBRA1
RPL7	0.001995342	0.904226453	0.265	0.155	1	endo	RPL7
SASH11	0.002026467	0.635180496	0.378	0.253	1	endo	SASH1
NEBL3	0.002133107	0.739631537	0.367	0.236	1	endo	NEBL
RPL311	0.002155395	0.507069935	0.255	0.147	1	endo	RPL31
PDZD21	0.002413124	0.443612733	0.327	0.202	1	endo	PDZD2
ACTB1	0.002438255	0.770315801	0.531	0.416	1	endo	ACTB
DLC11	0.002461338	1.639717604	0.408	0.338	1	endo	DLC1
TMSB4X	0.002472014	0.394952647	0.469	0.343	1	endo	TMSB4X
SSBP21	0.002508221	0.920501417	0.327	0.221	1	endo	SSBP2
PARD3B1	0.002562474	0.737854961	0.306	0.205	1	endo	PARD3B
SESTD1	0.00271464	0.850431639	0.255	0.153	1	endo	SESTD1
RPS151	0.003048672	0.549533436	0.398	0.276	1	endo	RPS15
MT-ATP62	0.00352073	0.941217683	0.337	0.233	1	endo	MT-ATP6
MIR99AHG2	0.003812522	0.85664402	0.551	0.487	1	endo	MIR99AHG
BTBD91	0.003851452	0.795520285	0.265	0.171	1	endo	BTBD9
RPS25	0.00516166	0.632475799	0.286	0.185	1	endo	RPS25
MT-CYB2	0.005214259	0.740878448	0.367	0.252	1	endo	MT-CYB
RPS27A	0.005425553	0.6226911	0.265	0.169	1	endo	RPS27A
NFAT51	0.005491633	0.707668815	0.306	0.21	1	endo	NFAT5
RPS14	0.005517828	0.595372367	0.265	0.168	1	endo	RPS14
MT-ND22	0.005549533	0.651755789	0.378	0.265	1	endo	MT-ND2
RALGAPA11	0.005824331	0.647316219	0.347	0.245	1	endo	RALGAPA1
PNISR1	0.006023466	0.471184284	0.469	0.356	1	endo	PNISR
SPIDR2	0.006136647	0.565348942	0.265	0.165	1	endo	SPIDR
RPL35	0.006167508	0.456251611	0.276	0.173	1	endo	RPL35
NFE2L2	0.006174201	0.491706354	0.306	0.199	1	endo	NFE2L2
FOXN31	0.006245705	0.505204964	0.306	0.198	1	endo	FOXN3
RPL13A	0.007300098	0.513606499	0.276	0.177	1	endo	RPL13A
EXOC41	0.007323641	0.564683683	0.367	0.263	1	endo	EXOC4
DDX5	0.007413474	0.470614099	0.408	0.284	1	endo	DDX5
TTC283	0.007752588	0.757446871	0.296	0.202	1	endo	TTC28
CFL1	0.007939943	0.513290522	0.265	0.164	1	endo	CFL1
AKT31	0.009440398	0.482846271	0.49	0.379	1	endo	AKT3
VPS13B1	0.009829925	0.678146395	0.276	0.19	1	endo	VPS13B
CD74	0	3.959200169	0.691	0.039	0	mg	CD74
DOCK8	0	3.956960686	0.709	0.019	0	mg	DOCK8
ST6GAL1	0	3.860497879	0.745	0.05	0	mg	ST6GAL1
C10orf112	0	3.772154874	0.89	0.154	0	mg	C10orf11
RP11-624C23.1	0	3.769707289	0.635	0.014	0	mg	RP11-624C23.1
APBB1IP	0	3.739960316	0.649	0.016	0	mg	APBB1IP
HS3ST4	0	3.693676639	0.637	0.027	0	mg	HS3ST4
ARHGAP241	0	3.683918643	0.836	0.11	0	mg	ARHGAP24
MEF2C1	0	3.632101252	0.824	0.116	0	mg	MEF2C
SRGAP2	0	3.620737668	0.793	0.081	0	mg	SRGAP2
SRGN	0	3.592508632	0.399	0.013	0	mg	SRGN
LPAR6	0	3.570932032	0.561	0.017	0	mg	LPAR6
SRGAP2B	0	3.502527183	0.613	0.035	0	mg	SRGAP2B
FRMD4A1	0	3.479279594	0.827	0.181	0	mg	FRMD4A
ADAM28	0	3.433859701	0.552	0.009	0	mg	ADAM28
FYB	0	3.399326269	0.561	0.015	0	mg	FYB
TBXAS1	0	3.252522471	0.516	0.018	0	mg	TBXAS1
KCNQ31	0	3.200197267	0.633	0.093	0	mg	KCNQ3
ATP8B4	0	3.193032565	0.505	0.013	0	mg	ATP8B4
ARHGAP15	0	3.184633129	0.565	0.034	0	mg	ARHGAP15
PTPRC	0	3.181387594	0.482	0.008	0	mg	PTPRC
HLA-DRA	0	3.097504246	0.43	0.017	0	mg	HLA-DRA
A2M1	0	3.017713686	0.439	0.014	0	mg	A2M
SYK	0	2.980746125	0.455	0.006	0	mg	SYK
SLCO2B1	0	2.95356116	0.432	0.014	0	mg	SLCO2B1
INPP5D	0	2.923301463	0.457	0.016	0	mg	INPP5D
OLR1	0	2.91071008	0.347	0.009	0	mg	OLR1
P2RY12	0	2.901415978	0.383	0.011	0	mg	P2RY12
SRGAP2C	0	2.877555005	0.561	0.052	0	mg	SRGAP2C
SAMSN1	0	2.846282617	0.381	0.006	0	mg	SAMSN1
CSF2RA	0	2.800900912	0.381	0.008	0	mg	CSF2RA
RP11-556E13.1	0	2.776425598	0.342	0.011	0	mg	RP11-556E13.1
RUNX1	0	2.731548186	0.432	0.037	0	mg	RUNX1
HLA-DRB1	0	2.725442522	0.363	0.011	0	mg	HLA-DRB1
C1QB	0	2.702681636	0.365	0.013	0	mg	C1QB
CSF3R	0	2.683584293	0.34	0.007	0	mg	CSF3R
CD86	0	2.648435198	0.302	0.004	0	mg	CD86
BLNK	0	2.641649483	0.342	0.007	0	mg	BLNK
RGS1	0	2.640047649	0.273	0.004	0	mg	RGS1
LPCAT2	0	2.62472477	0.387	0.023	0	mg	LPCAT2
LY86	0	2.622536177	0.324	0.005	0	mg	LY86
C3	0	2.558076838	0.349	0.019	0	mg	C3
ABCC4	0	2.529253827	0.36	0.024	0	mg	ABCC4
CX3CR1	0	2.526102617	0.259	0.006	0	mg	CX3CR1
C1QC	0	2.520649794	0.309	0.007	0	mg	C1QC
RBM47	0	2.453182094	0.311	0.011	0	mg	RBM47
MS4A6A	0	2.444564468	0.302	0.006	0	mg	MS4A6A
AP000476.1	0	2.41987247	0.273	0.003	0	mg	AP000476.1
PALD1	0	2.41942606	0.318	0.012	0	mg	PALD1
CPED1	0	2.415946489	0.295	0.013	0	mg	CPED1
LYN	0	2.407386589	0.315	0.018	0	mg	LYN
FOXP2	0	2.3870593	0.342	0.016	0	mg	FOXP2
RHBDF2	0	2.369520974	0.338	0.016	0	mg	RHBDF2
CSF1R	0	2.359967578	0.32	0.014	0	mg	CSF1R
FLI1	0	2.359270793	0.297	0.006	0	mg	FLI1
DENND3	0	2.352112642	0.286	0.009	0	mg	DENND3
RCSD1	0	2.344341359	0.264	0.004	0	mg	RCSD1
RP11-707A18.1	0	2.301446916	0.268	0.005	0	mg	RP11-707A18.1
CYBA	0	2.272695234	0.304	0.013	0	mg	CYBA
C1QA	0	2.258111796	0.268	0.01	0	mg	C1QA
LRRK1	0	2.255087575	0.3	0.008	0	mg	LRRK1
SP100	0	2.229653765	0.288	0.009	0	mg	SP100
IL18	0	2.208165719	0.275	0.007	0	mg	IL18
MEF2A	4.25E-307	3.10425232	0.809	0.187	4.62E-303	mg	MEF2A
AOAH	6.45E-302	2.640565682	0.459	0.046	7.00E-298	mg	AOAH
SKAP2	9.07E-300	2.391740068	0.331	0.021	9.85E-296	mg	SKAP2
DOCK2	9.47E-299	2.3985598	0.351	0.025	1.03E-294	mg	DOCK2
SFMBT21	3.62E-294	3.245584686	0.669	0.118	3.92E-290	mg	SFMBT2
PLXDC2	1.71E-292	3.071348877	0.973	0.383	1.86E-288	mg	PLXDC2
SH3RF3	6.68E-291	2.716161657	0.426	0.041	7.25E-287	mg	SH3RF3
SORL11	9.46E-291	2.887056682	0.651	0.11	1.03E-286	mg	SORL1
BNC21	7.38E-284	2.279185272	0.313	0.02	8.01E-280	mg	BNC2
CYFIP1	2.31E-262	2.333024951	0.347	0.028	2.51E-258	mg	CYFIP1
MAML3	2.51E-255	2.607221381	0.57	0.088	2.72E-251	mg	MAML3
MIS18BP1	8.11E-253	2.135460101	0.252	0.014	8.79E-249	mg	MIS18BP1
ETV6	1.51E-236	2.587320802	0.511	0.077	1.64E-232	mg	ETV6
DIAPH21	1.05E-224	2.523291398	0.514	0.081	1.14E-220	mg	DIAPH2
CHST111	5.30E-219	2.473977885	0.655	0.14	5.75E-215	mg	CHST11
ARHGAP263	1.49E-216	2.66750203	0.601	0.122	1.62E-212	mg	ARHGAP26
CH17-437K3.1	9.38E-213	2.310662201	0.297	0.026	1.02E-208	mg	CH17-437K3.1
SLC8A12	2.52E-210	2.684438531	0.658	0.154	2.74E-206	mg	SLC8A1
FMN1	1.77E-200	2.210119727	0.297	0.027	1.92E-196	mg	FMN1
FOXN32	1.41E-194	2.557792635	0.68	0.182	1.53E-190	mg	FOXN3
LHFPL2	9.50E-190	2.196283762	0.349	0.041	1.03E-185	mg	LHFPL2
SLC4A7	8.20E-186	2.104255782	0.315	0.034	8.90E-182	mg	SLC4A7
ARHGAP22	2.38E-185	2.409420658	0.446	0.072	2.58E-181	mg	ARHGAP22
DOCK41	1.27E-184	2.526579675	0.903	0.466	1.38E-180	mg	DOCK4
FAM49B2	4.90E-180	2.349551234	0.592	0.138	5.32E-176	mg	FAM49B
DISC11	2.79E-178	2.257610598	0.462	0.08	3.03E-174	mg	DISC1
LRCH1	2.96E-171	1.995297159	0.288	0.031	3.21E-167	mg	LRCH1
BHLHE41	4.17E-171	2.210087605	0.376	0.054	4.52E-167	mg	BHLHE41
TMSB4X1	5.35E-169	2.507996651	0.806	0.327	5.81E-165	mg	TMSB4X
CTSB	2.10E-168	2.139888216	0.34	0.044	2.28E-164	mg	CTSB
FGD41	3.00E-166	2.222463015	0.48	0.094	3.26E-162	mg	FGD4
TGFBR1	2.98E-163	2.149035406	0.273	0.029	3.24E-159	mg	TGFBR1
ZFP36L11	6.55E-159	2.352360384	0.511	0.111	7.11E-155	mg	ZFP36L1
ZFHX3	4.10E-158	2.253375502	0.392	0.065	4.45E-154	mg	ZFHX3
AKAP131	1.46E-156	2.220133147	0.414	0.073	1.58E-152	mg	AKAP13
EPB41L2	1.79E-156	2.259171497	0.61	0.166	1.94E-152	mg	EPB41L2
MGAT4A	1.60E-154	2.103653645	0.356	0.053	1.73E-150	mg	MGAT4A
GPX1	2.20E-154	2.004022083	0.293	0.035	2.38E-150	mg	GPX1
BMP2K1	3.57E-152	2.287424394	0.493	0.109	3.88E-148	mg	BMP2K
SYNDIG1	4.56E-149	2.398566229	0.486	0.106	4.95E-145	mg	SYNDIG1
ANKRD44	3.64E-143	2.093825424	0.667	0.219	3.95E-139	mg	ANKRD44
MTHFD1L	4.64E-142	2.072898801	0.358	0.059	5.03E-138	mg	MTHFD1L
ITPR22	5.05E-142	2.23614809	0.705	0.256	5.48E-138	mg	ITPR2
LDLRAD4	3.67E-141	2.223204073	0.604	0.18	3.99E-137	mg	LDLRAD4
SAT12	5.69E-139	2.382877622	0.568	0.158	6.17E-135	mg	SAT1
FMNL3	2.65E-136	1.816152371	0.27	0.034	2.88E-132	mg	FMNL3
SDK11	2.70E-135	2.291281432	0.396	0.076	2.93E-131	mg	SDK1
IFI16	3.29E-135	1.986248621	0.327	0.051	3.57E-131	mg	IFI16
SLC9A9	4.84E-135	2.133068842	0.673	0.237	5.25E-131	mg	SLC9A9
SMAP2	2.35E-134	1.941529396	0.277	0.036	2.55E-130	mg	SMAP2
ENTPD1	7.46E-134	2.016649847	0.257	0.032	8.09E-130	mg	ENTPD1
CELF22	6.07E-132	2.126219585	0.642	0.215	6.59E-128	mg	CELF2
MKNK1	4.27E-130	1.945076258	0.288	0.041	4.63E-126	mg	MKNK1
PTPRE1	1.32E-129	2.03854816	0.392	0.077	1.43E-125	mg	PTPRE
ZNF710	1.97E-128	2.015276597	0.282	0.04	2.13E-124	mg	ZNF710
ABR1	2.62E-114	2.048838748	0.412	0.096	2.84E-110	mg	ABR
CEBPD1	4.49E-111	2.086704087	0.261	0.039	4.87E-107	mg	CEBPD
IFNGR1	7.21E-111	1.825213328	0.32	0.058	7.82E-107	mg	IFNGR1
TBC1D22A	8.07E-109	2.04756094	0.441	0.115	8.76E-105	mg	TBC1D22A
NAV3	1.25E-105	2.112783314	0.579	0.212	1.35E-101	mg	NAV3
SLC1A31	2.58E-105	1.74506551	0.797	0.397	2.80E-101	mg	SLC1A3
OXR12	9.21E-104	2.257975905	0.509	0.161	1.00E-99	mg	OXR1
HDAC92	1.70E-102	2.063409558	0.466	0.13	1.85E-98	mg	HDAC9
USP53	4.11E-96	1.907876159	0.27	0.048	4.46E-92	mg	USP53
PLCL2	1.65E-87	1.708541436	0.255	0.046	1.79E-83	mg	PLCL2
TAB21	4.37E-86	2.005604471	0.412	0.121	4.75E-82	mg	TAB2
PDE3B	2.15E-79	1.819130006	0.297	0.068	2.34E-75	mg	PDE3B
EML4	2.78E-78	1.634300989	0.266	0.055	3.02E-74	mg	EML4
JAZF11	3.14E-76	1.813690077	0.387	0.115	3.41E-72	mg	JAZF1
SH3KBP1	5.32E-75	1.681660663	0.36	0.099	5.77E-71	mg	SH3KBP1
SSH21	1.73E-74	1.631796747	0.619	0.3	1.88E-70	mg	SSH2
CMIP	3.61E-74	1.661025675	0.3	0.072	3.92E-70	mg	CMIP
USP15	3.00E-73	1.744191017	0.374	0.109	3.25E-69	mg	USP15
ARL151	3.92E-73	1.730360992	0.336	0.089	4.25E-69	mg	ARL15
MBNL11	2.35E-71	1.617688614	0.583	0.268	2.55E-67	mg	MBNL1
MAML22	2.42E-71	1.51303902	0.667	0.34	2.63E-67	mg	MAML2
PAG1	6.34E-71	1.625276546	0.284	0.066	6.87E-67	mg	PAG1
ZFP36L2	1.28E-70	1.735287575	0.277	0.065	1.39E-66	mg	ZFP36L2
RB1	1.07E-68	1.779081023	0.342	0.098	1.16E-64	mg	RB1
PABPC1	7.75E-63	1.491431285	0.394	0.133	8.41E-59	mg	PABPC1
MALAT12	8.49E-57	0.552735267	1	1	9.21E-53	mg	MALAT1
MED13L1	1.70E-56	1.367062492	0.554	0.27	1.84E-52	mg	MED13L
HLA-B2	3.48E-56	1.566796817	0.331	0.106	3.78E-52	mg	HLA-B
PTPRJ	2.16E-55	1.587247133	0.453	0.189	2.35E-51	mg	PTPRJ
ST6GALNAC32	3.42E-55	1.653791776	0.482	0.214	3.71E-51	mg	ST6GALNAC3
MAP3K52	4.40E-55	1.493026689	0.39	0.145	4.77E-51	mg	MAP3K5
NPL1	1.42E-52	1.451733669	0.268	0.075	1.54E-48	mg	NPL
MCF2L2	8.78E-52	1.825937416	0.286	0.087	9.53E-48	mg	MCF2L2
UBE2E21	1.45E-51	1.285952898	0.624	0.337	1.57E-47	mg	UBE2E2
IL6ST	1.56E-48	1.404091261	0.302	0.097	1.70E-44	mg	IL6ST
SLC27A4	6.30E-48	1.309718394	0.277	0.083	6.83E-44	mg	SLC27A4
TTC7A	1.14E-47	1.481755575	0.264	0.078	1.24E-43	mg	TTC7A
ARHGAP12	1.22E-47	1.378134994	0.264	0.078	1.32E-43	mg	ARHGAP12
TLN2	1.96E-45	1.490807327	0.309	0.107	2.13E-41	mg	TLN2
GNAQ1	1.91E-44	1.253135498	0.577	0.331	2.08E-40	mg	GNAQ
ELMO11	4.79E-44	0.924378106	0.734	0.445	5.20E-40	mg	ELMO1
CAMK1D1	1.62E-43	1.474591428	0.282	0.095	1.75E-39	mg	CAMK1D
PCNXL21	5.28E-42	1.411588536	0.273	0.09	5.73E-38	mg	PCNXL2
HIVEP31	1.16E-41	1.430932445	0.295	0.105	1.26E-37	mg	HIVEP3
ELF1	4.77E-40	1.277991045	0.273	0.092	5.17E-36	mg	ELF1
SNX29	4.20E-39	1.343895814	0.306	0.116	4.56E-35	mg	SNX29
B2M1	4.51E-37	1.187498213	0.538	0.308	4.90E-33	mg	B2M
NAIP	6.96E-37	1.355572473	0.356	0.153	7.55E-33	mg	NAIP
APOE2	8.68E-36	1.112208322	0.565	0.313	9.42E-32	mg	APOE
ATM	9.55E-36	1.225596127	0.363	0.158	1.04E-31	mg	ATM
CSGALNACT12	7.22E-34	1.280389842	0.383	0.178	7.83E-30	mg	CSGALNACT1
PICALM1	6.89E-33	1.096781567	0.541	0.323	7.47E-29	mg	PICALM
RNF149	9.22E-33	1.288821462	0.252	0.092	1.00E-28	mg	RNF149
RASSF8	1.47E-32	1.483238254	0.252	0.093	1.59E-28	mg	RASSF8
TMSB101	6.47E-32	1.337873927	0.257	0.094	7.02E-28	mg	TMSB10
RPS191	1.50E-31	1.317303465	0.385	0.185	1.63E-27	mg	RPS19
KCNMA13	2.40E-31	1.243262858	0.392	0.196	2.61E-27	mg	KCNMA1
SETX	3.73E-31	1.147541326	0.264	0.101	4.05E-27	mg	SETX
NUMB1	2.89E-30	1.212597972	0.279	0.115	3.14E-26	mg	NUMB
KHDRBS31	4.90E-29	1.223082944	0.282	0.116	5.31E-25	mg	KHDRBS3
FKBP5	1.27E-28	1.394768269	0.345	0.166	1.38E-24	mg	FKBP5
SPRED11	4.99E-28	1.210830597	0.288	0.125	5.42E-24	mg	SPRED1
SPIDR3	6.80E-28	1.28353069	0.331	0.16	7.38E-24	mg	SPIDR
LPP3	1.33E-26	1.081763333	0.43	0.244	1.44E-22	mg	LPP
RAP1A	5.26E-26	0.997486442	0.311	0.141	5.70E-22	mg	RAP1A
RASAL22	4.47E-25	1.138582686	0.261	0.111	4.85E-21	mg	RASAL2
ZFAND3	1.05E-24	0.986597445	0.439	0.262	1.14E-20	mg	ZFAND3
CHD92	3.18E-24	0.946401203	0.502	0.323	3.45E-20	mg	CHD9
CAPZB	3.59E-24	1.197898711	0.257	0.112	3.90E-20	mg	CAPZB
FCHSD21	5.26E-24	0.880544303	0.547	0.361	5.70E-20	mg	FCHSD2
SDCCAG8	1.01E-22	1.05514729	0.374	0.21	1.10E-18	mg	SDCCAG8
SPTLC2	1.37E-21	0.990929716	0.252	0.112	1.49E-17	mg	SPTLC2
BRE	1.43E-21	1.035498546	0.268	0.127	1.55E-17	mg	BRE
CEP170	5.97E-21	0.96704805	0.313	0.161	6.47E-17	mg	CEP170
MYCBP22	9.37E-21	1.019209153	0.358	0.202	1.02E-16	mg	MYCBP2
ATP2C1	1.84E-20	0.992808526	0.309	0.161	1.99E-16	mg	ATP2C1
RAD51B	1.49E-19	1.012624812	0.338	0.188	1.61E-15	mg	RAD51B
PIAS11	5.80E-19	0.971246469	0.318	0.174	6.30E-15	mg	PIAS1
SBF23	2.00E-18	0.959161254	0.376	0.23	2.17E-14	mg	SBF2
SRGAP1	2.87E-18	1.087976426	0.261	0.133	3.12E-14	mg	SRGAP1
ITSN2	3.85E-18	0.915682744	0.264	0.131	4.18E-14	mg	ITSN2
PAN3	5.54E-18	0.937842184	0.302	0.163	6.01E-14	mg	PAN3
ARMC91	1.13E-17	1.101613719	0.291	0.157	1.23E-13	mg	ARMC9
VTI1A	3.60E-17	0.912292249	0.286	0.153	3.90E-13	mg	VTI1A
PLEKHA71	3.89E-17	1.128278242	0.286	0.156	4.23E-13	mg	PLEKHA7
CHN2	5.68E-17	0.784342107	0.288	0.148	6.16E-13	mg	CHN2
IMMP2L1	1.94E-16	0.977338853	0.36	0.224	2.10E-12	mg	IMMP2L
PKN21	2.26E-16	0.982245505	0.286	0.158	2.45E-12	mg	PKN2
ZSWIM61	6.89E-16	0.654188229	0.55	0.406	7.47E-12	mg	ZSWIM6
GRID22	7.57E-16	1.315254293	0.396	0.257	8.22E-12	mg	GRID2
ATG71	1.45E-15	1.042261341	0.279	0.158	1.57E-11	mg	ATG7
UVRAG	6.76E-15	0.950256654	0.291	0.166	7.34E-11	mg	UVRAG
MTSS12	1.41E-14	0.906565969	0.255	0.138	1.53E-10	mg	MTSS1
TBC1D5	3.43E-14	0.765757473	0.439	0.318	3.72E-10	mg	TBC1D5
GAB21	9.33E-14	0.944769187	0.338	0.214	1.01E-09	mg	GAB2
CAMK2D	1.13E-13	0.888090956	0.288	0.169	1.22E-09	mg	CAMK2D
RPS8	3.50E-13	1.05295445	0.259	0.148	3.79E-09	mg	RPS8
EXOC42	4.96E-13	0.773471075	0.381	0.26	5.38E-09	mg	EXOC4
FOXP11	6.45E-13	0.827959254	0.345	0.229	6.99E-09	mg	FOXP1
FER1	1.61E-12	0.851181082	0.306	0.192	1.75E-08	mg	FER
WDR70	4.43E-12	0.803515809	0.273	0.163	4.80E-08	mg	WDR70
RPL132	3.26E-11	0.791101729	0.417	0.298	3.54E-07	mg	RPL13
NEAT13	1.48E-10	0.325620092	0.709	0.563	1.60E-06	mg	NEAT1
DLEU21	1.90E-10	0.822675746	0.342	0.238	2.06E-06	mg	DLEU2
TRIO2	2.47E-10	0.769796377	0.3	0.199	2.68E-06	mg	TRIO
ZEB21	3.15E-10	0.451661506	0.615	0.493	3.42E-06	mg	ZEB2
STAG1	3.44E-10	0.793972052	0.311	0.209	3.73E-06	mg	STAG1
ITM2B	5.61E-10	0.745134405	0.405	0.302	6.09E-06	mg	ITM2B
DENND1A1	2.32E-09	0.728235726	0.25	0.158	2.52E-05	mg	DENND1A
ELL2	3.94E-09	0.692402349	0.257	0.161	4.28E-05	mg	ELL2
EIF4G31	4.64E-09	0.638864521	0.392	0.299	5.04E-05	mg	EIF4G3
RPL13A1	1.77E-08	0.675652827	0.266	0.175	0.000192501	mg	RPL13A
NIPBL	5.64E-08	0.700815991	0.318	0.233	0.000611968	mg	NIPBL
FTL2	2.06E-07	0.994286612	0.653	0.617	0.002232313	mg	FTL
[truncated: 152 more rows]
