# Supplementary material for: FTH1- and SAT1-Induced Astrocytic Ferroptosis Is Involved in Alzheimer’s Disease: Evidence from Single-Cell Transcriptomic Analysis
Source: Pharmaceuticals (Basel). 2022 Sep 22;15(10):1177. doi: 10.3390/ph15101177 (PMC9610574; doi:10.3390/ph15101177)
Supplement: Supplementary file 1 [file pharmaceuticals-15-01177-s001.zip › Supplementary File Só≤ Results of cell-cell communication analysis in HC.csv]

	source	target	ligand	receptor	prob	pval	interaction_name	interaction_name_2	pathway_name	annotation	evidence
1	neuron	astro	NRG1	ERBB4	0.104371905361681	0	NRG1_ERBB4	NRG1 - ERBB4	NRG	Secreted Signaling	KEGG: hsa04012
2	neuron	doublet	NRG1	ERBB4	0.0743944971952086	0	NRG1_ERBB4	NRG1 - ERBB4	NRG	Secreted Signaling	KEGG: hsa04012
3	neuron	neuron	NRG1	ERBB4	0.11126556544222	0	NRG1_ERBB4	NRG1 - ERBB4	NRG	Secreted Signaling	KEGG: hsa04012
4	neuron	oligo	NRG1	ERBB4	0.0682381561376162	0	NRG1_ERBB4	NRG1 - ERBB4	NRG	Secreted Signaling	KEGG: hsa04012
5	neuron	OPC	NRG1	ERBB4	0.0982510772632805	0	NRG1_ERBB4	NRG1 - ERBB4	NRG	Secreted Signaling	KEGG: hsa04012
6	neuron	unID	NRG1	ERBB4	0.0760388992990698	0	NRG1_ERBB4	NRG1 - ERBB4	NRG	Secreted Signaling	KEGG: hsa04012
7	astro	astro	NRG3	ERBB4	0.416680453927064	0	NRG3_ERBB4	NRG3 - ERBB4	NRG	Secreted Signaling	KEGG: hsa04012
8	neuron	astro	NRG3	ERBB4	0.360776196826233	0	NRG3_ERBB4	NRG3 - ERBB4	NRG	Secreted Signaling	KEGG: hsa04012
9	OPC	astro	NRG3	ERBB4	0.327288331538202	0	NRG3_ERBB4	NRG3 - ERBB4	NRG	Secreted Signaling	KEGG: hsa04012
10	astro	doublet	NRG3	ERBB4	0.330059284434421	0	NRG3_ERBB4	NRG3 - ERBB4	NRG	Secreted Signaling	KEGG: hsa04012
11	neuron	doublet	NRG3	ERBB4	0.280194255502187	0	NRG3_ERBB4	NRG3 - ERBB4	NRG	Secreted Signaling	KEGG: hsa04012
12	OPC	doublet	NRG3	ERBB4	0.251246234863309	0.02	NRG3_ERBB4	NRG3 - ERBB4	NRG	Secreted Signaling	KEGG: hsa04012
13	astro	neuron	NRG3	ERBB4	0.434201466127377	0	NRG3_ERBB4	NRG3 - ERBB4	NRG	Secreted Signaling	KEGG: hsa04012
14	neuron	neuron	NRG3	ERBB4	0.377467646177422	0	NRG3_ERBB4	NRG3 - ERBB4	NRG	Secreted Signaling	KEGG: hsa04012
15	OPC	neuron	NRG3	ERBB4	0.343262439784408	0	NRG3_ERBB4	NRG3 - ERBB4	NRG	Secreted Signaling	KEGG: hsa04012
16	astro	oligo	NRG3	ERBB4	0.309827867029693	0	NRG3_ERBB4	NRG3 - ERBB4	NRG	Secreted Signaling	KEGG: hsa04012
17	neuron	oligo	NRG3	ERBB4	0.261824829021692	0	NRG3_ERBB4	NRG3 - ERBB4	NRG	Secreted Signaling	KEGG: hsa04012
18	astro	OPC	NRG3	ERBB4	0.40043313556405	0	NRG3_ERBB4	NRG3 - ERBB4	NRG	Secreted Signaling	KEGG: hsa04012
19	neuron	OPC	NRG3	ERBB4	0.345417904238546	0	NRG3_ERBB4	NRG3 - ERBB4	NRG	Secreted Signaling	KEGG: hsa04012
20	OPC	OPC	NRG3	ERBB4	0.312658338164819	0	NRG3_ERBB4	NRG3 - ERBB4	NRG	Secreted Signaling	KEGG: hsa04012
21	astro	unID	NRG3	ERBB4	0.335307674941197	0	NRG3_ERBB4	NRG3 - ERBB4	NRG	Secreted Signaling	KEGG: hsa04012
22	neuron	unID	NRG3	ERBB4	0.284987026432478	0	NRG3_ERBB4	NRG3 - ERBB4	NRG	Secreted Signaling	KEGG: hsa04012
23	OPC	unID	NRG3	ERBB4	0.255719756851846	0	NRG3_ERBB4	NRG3 - ERBB4	NRG	Secreted Signaling	KEGG: hsa04012
24	astro	astro	PTN	PTPRZ1	0.123656757063977	0	PTN_PTPRZ1	PTN - PTPRZ1	PTN	Secreted Signaling	PMID: 28356350; PMID: 25620911
25	doublet	astro	PTN	PTPRZ1	0.0474794771803669	0	PTN_PTPRZ1	PTN - PTPRZ1	PTN	Secreted Signaling	PMID: 28356350; PMID: 25620911
26	endo	astro	PTN	PTPRZ1	0.191713065769181	0	PTN_PTPRZ1	PTN - PTPRZ1	PTN	Secreted Signaling	PMID: 28356350; PMID: 25620911
27	oligo	astro	PTN	PTPRZ1	0.0526256971619274	0	PTN_PTPRZ1	PTN - PTPRZ1	PTN	Secreted Signaling	PMID: 28356350; PMID: 25620911
28	OPC	astro	PTN	PTPRZ1	0.131585222157582	0	PTN_PTPRZ1	PTN - PTPRZ1	PTN	Secreted Signaling	PMID: 28356350; PMID: 25620911
29	astro	doublet	PTN	PTPRZ1	0.0549061248385345	0	PTN_PTPRZ1	PTN - PTPRZ1	PTN	Secreted Signaling	PMID: 28356350; PMID: 25620911
30	endo	doublet	PTN	PTPRZ1	0.0889657962586156	0	PTN_PTPRZ1	PTN - PTPRZ1	PTN	Secreted Signaling	PMID: 28356350; PMID: 25620911
31	oligo	doublet	PTN	PTPRZ1	0.0223592781617997	0.01	PTN_PTPRZ1	PTN - PTPRZ1	PTN	Secreted Signaling	PMID: 28356350; PMID: 25620911
32	OPC	doublet	PTN	PTPRZ1	0.05872190027424	0	PTN_PTPRZ1	PTN - PTPRZ1	PTN	Secreted Signaling	PMID: 28356350; PMID: 25620911
33	astro	OPC	PTN	PTPRZ1	0.220645203685824	0	PTN_PTPRZ1	PTN - PTPRZ1	PTN	Secreted Signaling	PMID: 28356350; PMID: 25620911
34	doublet	OPC	PTN	PTPRZ1	0.0909180837258212	0	PTN_PTPRZ1	PTN - PTPRZ1	PTN	Secreted Signaling	PMID: 28356350; PMID: 25620911
35	endo	OPC	PTN	PTPRZ1	0.322440336506666	0	PTN_PTPRZ1	PTN - PTPRZ1	PTN	Secreted Signaling	PMID: 28356350; PMID: 25620911
36	oligo	OPC	PTN	PTPRZ1	0.100276879548407	0	PTN_PTPRZ1	PTN - PTPRZ1	PTN	Secreted Signaling	PMID: 28356350; PMID: 25620911
37	OPC	OPC	PTN	PTPRZ1	0.23313788990846	0	PTN_PTPRZ1	PTN - PTPRZ1	PTN	Secreted Signaling	PMID: 28356350; PMID: 25620911
38	astro	unID	PTN	PTPRZ1	0.0587389701165803	0	PTN_PTPRZ1	PTN - PTPRZ1	PTN	Secreted Signaling	PMID: 28356350; PMID: 25620911
39	endo	unID	PTN	PTPRZ1	0.0949374153569294	0	PTN_PTPRZ1	PTN - PTPRZ1	PTN	Secreted Signaling	PMID: 28356350; PMID: 25620911
40	oligo	unID	PTN	PTPRZ1	0.0239777602939167	0	PTN_PTPRZ1	PTN - PTPRZ1	PTN	Secreted Signaling	PMID: 28356350; PMID: 25620911
41	OPC	unID	PTN	PTPRZ1	0.0628034135734856	0	PTN_PTPRZ1	PTN - PTPRZ1	PTN	Secreted Signaling	PMID: 28356350; PMID: 25620911
42	astro	OPC	PTN	SDC3	0.0337264314746166	0	PTN_SDC3	PTN - SDC3	PTN	Secreted Signaling	PMID: 28356350; PMID: 25620911
43	doublet	OPC	PTN	SDC3	0.0121796895647174	0	PTN_SDC3	PTN - SDC3	PTN	Secreted Signaling	PMID: 28356350; PMID: 25620911
44	endo	OPC	PTN	SDC3	0.055418199131427	0	PTN_SDC3	PTN - SDC3	PTN	Secreted Signaling	PMID: 28356350; PMID: 25620911
45	oligo	OPC	PTN	SDC3	0.0135542702413353	0	PTN_SDC3	PTN - SDC3	PTN	Secreted Signaling	PMID: 28356350; PMID: 25620911
46	OPC	OPC	PTN	SDC3	0.0361265598176994	0	PTN_SDC3	PTN - SDC3	PTN	Secreted Signaling	PMID: 28356350; PMID: 25620911
47	astro	OPC	PTN	ALK	0.0339804285441262	0	PTN_ALK	PTN - ALK	PTN	Secreted Signaling	PMID: 28356350; PMID: 25620911
48	doublet	OPC	PTN	ALK	0.0122734771434116	0	PTN_ALK	PTN - ALK	PTN	Secreted Signaling	PMID: 28356350; PMID: 25620911
49	endo	OPC	PTN	ALK	0.0558261208035205	0	PTN_ALK	PTN - ALK	PTN	Secreted Signaling	PMID: 28356350; PMID: 25620911
50	oligo	OPC	PTN	ALK	0.0136584961852888	0	PTN_ALK	PTN - ALK	PTN	Secreted Signaling	PMID: 28356350; PMID: 25620911
51	OPC	OPC	PTN	ALK	0.036397951611102	0	PTN_ALK	PTN - ALK	PTN	Secreted Signaling	PMID: 28356350; PMID: 25620911
