# Supplementary material for: FTH1- and SAT1-Induced Astrocytic Ferroptosis Is Involved in Alzheimer’s Disease: Evidence from Single-Cell Transcriptomic Analysis
Source: Pharmaceuticals (Basel). 2022 Sep 22;15(10):1177. doi: 10.3390/ph15101177 (PMC9610574; doi:10.3390/ph15101177)
Supplement: Supplementary file 1 [file pharmaceuticals-15-01177-s001.zip › Supplementary File Só⌠ Results of cell-cell communication analysis in AD.csv]

	source	target	ligand	receptor	prob	pval	interaction_name	interaction_name_2	pathway_name	annotation	evidence
1	neuron	astro	NRG1	ERBB4	0.0659103120879064	0	NRG1_ERBB4	NRG1 - ERBB4	NRG	Secreted Signaling	KEGG: hsa04012
2	neuron	doublet	NRG1	ERBB4	0.0555288450827006	0	NRG1_ERBB4	NRG1 - ERBB4	NRG	Secreted Signaling	KEGG: hsa04012
3	neuron	neuron	NRG1	ERBB4	0.0661101353890512	0	NRG1_ERBB4	NRG1 - ERBB4	NRG	Secreted Signaling	KEGG: hsa04012
4	neuron	oligo	NRG1	ERBB4	0.0467698147693015	0	NRG1_ERBB4	NRG1 - ERBB4	NRG	Secreted Signaling	KEGG: hsa04012
5	neuron	OPC	NRG1	ERBB4	0.0744831661304523	0	NRG1_ERBB4	NRG1 - ERBB4	NRG	Secreted Signaling	KEGG: hsa04012
6	neuron	unID	NRG1	ERBB4	0.0461229846993765	0	NRG1_ERBB4	NRG1 - ERBB4	NRG	Secreted Signaling	KEGG: hsa04012
7	astro	astro	NRG3	ERBB4	0.317588249556814	0	NRG3_ERBB4	NRG3 - ERBB4	NRG	Secreted Signaling	KEGG: hsa04012
8	doublet	astro	NRG3	ERBB4	0.19610892533257	0	NRG3_ERBB4	NRG3 - ERBB4	NRG	Secreted Signaling	KEGG: hsa04012
9	neuron	astro	NRG3	ERBB4	0.285995038033117	0	NRG3_ERBB4	NRG3 - ERBB4	NRG	Secreted Signaling	KEGG: hsa04012
10	OPC	astro	NRG3	ERBB4	0.207336416024427	0	NRG3_ERBB4	NRG3 - ERBB4	NRG	Secreted Signaling	KEGG: hsa04012
11	unID	astro	NRG3	ERBB4	0.0908861496405375	0	NRG3_ERBB4	NRG3 - ERBB4	NRG	Secreted Signaling	KEGG: hsa04012
12	astro	doublet	NRG3	ERBB4	0.279423614641762	0	NRG3_ERBB4	NRG3 - ERBB4	NRG	Secreted Signaling	KEGG: hsa04012
13	doublet	doublet	NRG3	ERBB4	0.168928748333411	0	NRG3_ERBB4	NRG3 - ERBB4	NRG	Secreted Signaling	KEGG: hsa04012
14	neuron	doublet	NRG3	ERBB4	0.250234796752148	0	NRG3_ERBB4	NRG3 - ERBB4	NRG	Secreted Signaling	KEGG: hsa04012
15	OPC	doublet	NRG3	ERBB4	0.178946527270183	0	NRG3_ERBB4	NRG3 - ERBB4	NRG	Secreted Signaling	KEGG: hsa04012
16	unID	doublet	NRG3	ERBB4	0.0768946052261206	0	NRG3_ERBB4	NRG3 - ERBB4	NRG	Secreted Signaling	KEGG: hsa04012
17	astro	neuron	NRG3	ERBB4	0.318291096064566	0	NRG3_ERBB4	NRG3 - ERBB4	NRG	Secreted Signaling	KEGG: hsa04012
18	doublet	neuron	NRG3	ERBB4	0.196620389560444	0	NRG3_ERBB4	NRG3 - ERBB4	NRG	Secreted Signaling	KEGG: hsa04012
19	neuron	neuron	NRG3	ERBB4	0.286657336571306	0	NRG3_ERBB4	NRG3 - ERBB4	NRG	Secreted Signaling	KEGG: hsa04012
20	OPC	neuron	NRG3	ERBB4	0.207869590526864	0	NRG3_ERBB4	NRG3 - ERBB4	NRG	Secreted Signaling	KEGG: hsa04012
21	unID	neuron	NRG3	ERBB4	0.0911543040601221	0	NRG3_ERBB4	NRG3 - ERBB4	NRG	Secreted Signaling	KEGG: hsa04012
22	astro	oligo	NRG3	ERBB4	0.244490050566837	0	NRG3_ERBB4	NRG3 - ERBB4	NRG	Secreted Signaling	KEGG: hsa04012
23	doublet	oligo	NRG3	ERBB4	0.145028930789213	0	NRG3_ERBB4	NRG3 - ERBB4	NRG	Secreted Signaling	KEGG: hsa04012
24	neuron	oligo	NRG3	ERBB4	0.217847185679942	0	NRG3_ERBB4	NRG3 - ERBB4	NRG	Secreted Signaling	KEGG: hsa04012
25	OPC	oligo	NRG3	ERBB4	0.153891853439573	0	NRG3_ERBB4	NRG3 - ERBB4	NRG	Secreted Signaling	KEGG: hsa04012
26	unID	oligo	NRG3	ERBB4	0.064997307349613	0	NRG3_ERBB4	NRG3 - ERBB4	NRG	Secreted Signaling	KEGG: hsa04012
27	astro	OPC	NRG3	ERBB4	0.346744729286629	0	NRG3_ERBB4	NRG3 - ERBB4	NRG	Secreted Signaling	KEGG: hsa04012
28	doublet	OPC	NRG3	ERBB4	0.217670226110393	0	NRG3_ERBB4	NRG3 - ERBB4	NRG	Secreted Signaling	KEGG: hsa04012
29	neuron	OPC	NRG3	ERBB4	0.313583894663314	0	NRG3_ERBB4	NRG3 - ERBB4	NRG	Secreted Signaling	KEGG: hsa04012
30	OPC	OPC	NRG3	ERBB4	0.229779292388946	0	NRG3_ERBB4	NRG3 - ERBB4	NRG	Secreted Signaling	KEGG: hsa04012
31	unID	OPC	NRG3	ERBB4	0.102351615304423	0	NRG3_ERBB4	NRG3 - ERBB4	NRG	Secreted Signaling	KEGG: hsa04012
32	astro	unID	NRG3	ERBB4	0.241802381620194	0	NRG3_ERBB4	NRG3 - ERBB4	NRG	Secreted Signaling	KEGG: hsa04012
33	doublet	unID	NRG3	ERBB4	0.143227355550967	0	NRG3_ERBB4	NRG3 - ERBB4	NRG	Secreted Signaling	KEGG: hsa04012
34	neuron	unID	NRG3	ERBB4	0.215368909894468	0	NRG3_ERBB4	NRG3 - ERBB4	NRG	Secreted Signaling	KEGG: hsa04012
35	OPC	unID	NRG3	ERBB4	0.151999754791981	0	NRG3_ERBB4	NRG3 - ERBB4	NRG	Secreted Signaling	KEGG: hsa04012
36	unID	unID	NRG3	ERBB4	0.0641153453792458	0	NRG3_ERBB4	NRG3 - ERBB4	NRG	Secreted Signaling	KEGG: hsa04012
37	astro	astro	SPP1	CD44	0.00953224154849171	0	SPP1_CD44	SPP1 - CD44	SPP1	Secreted Signaling	PMID: 21907263
38	doublet	astro	SPP1	CD44	0.0369754350742011	0	SPP1_CD44	SPP1 - CD44	SPP1	Secreted Signaling	PMID: 21907263
39	mg	astro	SPP1	CD44	0.0611131734685256	0	SPP1_CD44	SPP1 - CD44	SPP1	Secreted Signaling	PMID: 21907263
40	neuron	astro	SPP1	CD44	0.0128513807369133	0	SPP1_CD44	SPP1 - CD44	SPP1	Secreted Signaling	PMID: 21907263
41	oligo	astro	SPP1	CD44	0.0432580835893145	0	SPP1_CD44	SPP1 - CD44	SPP1	Secreted Signaling	PMID: 21907263
42	OPC	astro	SPP1	CD44	0.00974665676879733	0	SPP1_CD44	SPP1 - CD44	SPP1	Secreted Signaling	PMID: 21907263
43	unID	astro	SPP1	CD44	0.0386235772352117	0	SPP1_CD44	SPP1 - CD44	SPP1	Secreted Signaling	PMID: 21907263
44	astro	astro	ANGPTL4	SDC4	0.0122835725616732	0	ANGPTL4_SDC4	ANGPTL4 - SDC4	ANGPTL	Secreted Signaling	PMID: 29017031
45	OPC	astro	PTN	PTPRZ1	0.0151113780272172	0	PTN_PTPRZ1	PTN - PTPRZ1	PTN	Secreted Signaling	PMID: 28356350; PMID: 25620911
46	OPC	doublet	PTN	PTPRZ1	0.0170129936983509	0	PTN_PTPRZ1	PTN - PTPRZ1	PTN	Secreted Signaling	PMID: 28356350; PMID: 25620911
47	OPC	OPC	PTN	PTPRZ1	0.0739311372881914	0	PTN_PTPRZ1	PTN - PTPRZ1	PTN	Secreted Signaling	PMID: 28356350; PMID: 25620911
48	OPC	astro	PTN	SDC4	0.0123046592545468	0	PTN_SDC4	PTN - SDC4	PTN	Secreted Signaling	PMID: 28356350; PMID: 25620911
49	OPC	OPC	PTN	ALK	0.015175554002603	0	PTN_ALK	PTN - ALK	PTN	Secreted Signaling	PMID: 28356350; PMID: 25620911
50	astro	oligo	PSAP	GPR37	0.0360606705728369	0	PSAP_GPR37	PSAP - GPR37	PSAP	Secreted Signaling	PMID: 23690594
51	doublet	oligo	PSAP	GPR37	0.0486446000459837	0	PSAP_GPR37	PSAP - GPR37	PSAP	Secreted Signaling	PMID: 23690594
52	endo	oligo	PSAP	GPR37	0.0152261290520442	0	PSAP_GPR37	PSAP - GPR37	PSAP	Secreted Signaling	PMID: 23690594
53	mg	oligo	PSAP	GPR37	0.0157018831539336	0	PSAP_GPR37	PSAP - GPR37	PSAP	Secreted Signaling	PMID: 23690594
54	neuron	oligo	PSAP	GPR37	0.0160837570665343	0	PSAP_GPR37	PSAP - GPR37	PSAP	Secreted Signaling	PMID: 23690594
55	oligo	oligo	PSAP	GPR37	0.0179023876851461	0	PSAP_GPR37	PSAP - GPR37	PSAP	Secreted Signaling	PMID: 23690594
56	OPC	oligo	PSAP	GPR37	0.0161430356891608	0	PSAP_GPR37	PSAP - GPR37	PSAP	Secreted Signaling	PMID: 23690594
57	unID	oligo	PSAP	GPR37	0.0490337647291756	0	PSAP_GPR37	PSAP - GPR37	PSAP	Secreted Signaling	PMID: 23690594
